# Supplementary material for: Microbiome and metabolome explain the high-fat diet-induced diabetes development and diabetes resistance in Guizhou mini-pigs
Source: Front Microbiol. 2025 Apr 9;16:1555069. doi: 10.3389/fmicb.2025.1555069 (PMC12023756; doi:10.3389/fmicb.2025.1555069)
Supplement: Supplementary Table S1 — The difference metabolites in three groups. [file Table_1.XLSX]

## Sheet: Sheet1
Mode	Index	Compounds	Class I	Class II	Formula	Q1 (Da)	Molecular weight (Da)	RT (min)	Adduct	Mass error	Level	score	LC mode	CAS	PubChem	HMDB	Metlin	cpd_ID	CTR-1	CTR-2	CTR-3	CTR-4	CTR-5	DM-1	DM-2	DM-3	DM-4	DM-5	anti-DM-1	anti-DM-2	anti-DM-3	anti-DM-4	anti-DM-5	QC01	QC02	QC03	kegg_map	DM_vs_CTR_VIP	DM_vs_CTR_P-value	DM_vs_CTR_Fold_Change	DM_vs_CTR_Log2FC	DM_vs_CTR_Type	anti-DM_vs_CTR_VIP	anti-DM_vs_CTR_P-value	anti-DM_vs_CTR_Fold_Change	anti-DM_vs_CTR_Log2FC	anti-DM_vs_CTR_Type	anti-DM_vs_DM_VIP	anti-DM_vs_DM_P-value
T3_positive	MW0009611	Pyridaben	Benzene and substituted derivatives	Benzene and substituted derivatives	C19H25ClN2OS	365.136	364.138	7.1063	[M+H]+	24.8837	3	0.8368	rp	96489-71-3	91754	-	72412	C18614	21509.1	26616.6	30117.1	31378.9	25642.1	33774.3	58678.4	43383.2	49524.3	40601.4	62081	55820.2	52460.9	50736.2	54392.7	39006.6	43329.8	46958.4	-	-	-	-	-	-	2.20999	5.48575e-06	2.03669	1.02623	up	-	-
T3_positive	MW0010043	Venlafaxine	Benzene and substituted derivatives	Phenolics	C17H27NO2	278.212	277.204	3.8581	[M+H]+	1.39974	2	0.8978	rp	93413-69-5	5656	HMDB0005016	-	C07187	797.59	1270.04	572	2371.52	627.06	2742.36	4243.34	2540.89	3461.51	8144.99	1282.62	344.17	1146.04	490.65	315.76	2987.96	3021.19	3062.15	-	1.88358	0.0360633	3.74819	1.90619	up	-	-	-	-	-	2.16256	0.0251173
T3_positive	MW0117787	2,3,4,5-Tetrahydro-7-methoxy-4-methyl-1,4-benzothiazepine	Benzene and substituted derivatives	Benzene and substituted derivatives	C11H15NOS	210.099	209.087	2.5696	[M+H]+	11.5183	3	0.7991	rp	927871-76-9	24763624	-	45508	C77179	13181.3	42944.9	62707.5	13435.6	37501.7	33211.9	72682.5	67459.5	115737	111022	12956.3	8168.06	56596	26625.6	71236.1	31291.7	31502.5	28373.9	-	1.47573	0.0384285	2.35678	1.23681	up	-	-	-	-	-	-	-
T3_positive	MW0108870	N-Octadecyl-N'-propyl-sulfamide	Alcohol and amines	Amines	C21H46N2O2S	391.341	390.328	8.5008	[M+H]+	10.2779	3	0.6853	rp	925891-74-3	16103197	-	64680	-	4139.69	15792.6	7494.6	15765.7	6550.69	6647.12	7958.03	9623.74	15127.6	25339.1	32578.6	12373.1	14531.6	25868.4	30909.9	10178.3	13807.5	12913.8	-	-	-	-	-	-	1.61222	0.0306402	2.33723	1.2248	up	-	-
T3_positive	MW0107459	Ile-Pro-Ile	Amino acid and Its metabolites	Small Peptide	C17H31N3O4	364.222	341.231	2.4461	[M+Na]+	2.3281	3	0.674	rp	90614-48-5	94701	-	17467	-	43577	32631.8	23237.8	43076.9	33843.1	15557.5	18651.6	24590.8	20465.5	22508.4	16112.1	10223.8	24877.2	17394.3	18896.3	24933.3	24175.3	24390.3	-	-	-	-	-	-	1.86904	0.00565001	0.496146	-1.01116	down	-	-
T3_positive	FDATN00231	Detomidine hydrochloride	Others	Medicine	C12H15ClN2	186.112	222.092	3.7159	[M+]+	6.30531	3	0.7708	rp	90038-01-0	56031	-	-	-	75967.4	381627	273336	216721	405175	160725	105532	13907.1	142527	65375.7	289837	265535	117233	285495	96900.2	146944	138906	132403	-	1.32574	0.0412957	0.360775	-1.47083	down	-	-	-	-	-	-	-
T3_positive	MW0054321	Leukotriene B4-3-aminopropylamide	FA	Oxidized lipids	C23H40N2O3	415.303	392.304	7.1689	[M+Na]+	20.8514	3	0.8281	rp	89596-43-0	14280302	-	63034	-	39098.5	47173.2	47267.4	108656	44114	12551.8	119723	94354.5	78943.5	26795.3	142948	164554	220724	63578.4	221708	98392.2	104305	112160	-	-	-	-	-	-	1.82893	0.0185881	2.84137	1.50659	up	1.49126	0.0298895
T3_positive	MEDL02655	Albanol B	Flavonoids	Flavonoid	C34H22O8	559.13	558.131	8.3404	[M+H]+	15.6428	3	0.6818	rp	87084-99-9	480819	HMDB0030109	-	-	5139.74	13.05	3002.19	35281.4	13.67	38162.5	79908.8	58190.1	70882.7	7868.47	39.68	50.17	46798.8	65531.6	48992.3	38735.2	43035.8	44937.1	-	1.51473	0.0266009	5.8691	2.55314	up	-	-	-	-	-	-	-
T3_positive	MW0156581	Inositol	Alcohol and amines	Alcohols	C6H12O6	219.031	180.063	2.0944	[M+K]+	9.24572	3	0.5655	rp	87-89-8 | 643-12-9 | 488-59-5 | 6917-35-7 | 488-58-4 | 551-72-4 | 41546-34-3 | 643-10-7 | 488-55-1 | 488-54-0 | 576-63-6 | 38876-99-2	892	HMDB0000211	144	C00137 | C06151 | C06152 | C06153 | C19891	241.09	738.11	954.93	12624.4	831.4	11578.7	12163.6	14092.3	14119.4	4162.7	1256.5	319.8	13182.8	11526.1	12534.9	8793.37	8791.69	8732.57	-	1.69138	0.0286046	3.64631	1.86644	up	-	-	-	-	-	-	-
T3_positive	FDATN00910	Ciloxan	Others	Medicine	C17H21ClFN3O4	314.124	385.12	2.5166	[M+H-H2O]+	13.0498	3	0.687	rp	86393-32-0 | 128074-72-6	62998	-	-	-	24799.4	27018.7	26096.6	36957.2	31666.6	30842.8	16351.1	23777.4	9708.28	7080.53	25614.3	7265.92	18742.1	6668.76	10941.4	20393.9	20384.1	18885	-	-	-	-	-	-	1.77865	0.00937538	0.472453	-1.08176	down	-	-
T3_positive	FDATP01995	Rilmenidine phosphate	Others	Medicine	C10H19N2O5P	145.121	278.103	3.8224	[M+H-2H2O]+	24.6441	3	0.5583	rp	85409-38-7	198614	-	-	-	663.25	474.26	727.74	32196.5	783.81	43806.9	45943.8	51324.8	46469.6	1815.07	128.02	270.08	23465.4	31552	34853.8	14425.4	16800	17466.4	-	1.57597	0.0263762	5.43427	2.44209	up	-	-	-	-	-	-	-
T3_positive	MEDP1359	Asterina 330	Amino acid and Its metabolites	Amino acid derivatives	C12H20N2O6	289.139	288.132	1.3492	[M+H]+	4.06967	3	0.6825	rp	84563-31-5	13194807	-	-	-	40437.1	29196.7	17137.4	32056.4	21833.2	24009.7	18192.1	35184	6437.52	26283.7	12087.6	8112.92	13245.6	7801.42	8810.37	24834.8	23060	23462	-	-	-	-	-	-	2.06539	0.00921024	0.355877	-1.49055	down	-	-
T3_positive	MW0055067	Mifepristone	Steroids	Steroid	C29H35NO2	430.269	429.267	5.4079	[M+H]+	11.4886	3	0.7379	rp	84371-65-3	55245	HMDB0014972	-	C07652	37644.1	54815.2	44877.9	41479.2	138616	89968.5	13878.8	15652.9	45677.9	29084.3	50572.2	108588	81992.1	159881	75148.3	61561.1	60149.1	61231.2	-	-	-	-	-	-	-	-	-	-	-	1.71134	0.0440647
T3_positive	MW0010652	Saucernetin	Lignans and Coumarins	Lignans	C22H28O5	373.196	372.194	0.826	[M+H]+	7.6857	3	0.8932	rp	83377-13-3	443018	-	-	-	29539.1	25033.8	26912.8	60664.4	47541.3	23620.6	14043.8	26294.2	32929.3	29129.8	9864.11	8030.59	27996.1	23963	21188.6	40083.3	40257	41306	-	-	-	-	-	-	1.54828	0.0465234	0.47995	-1.05904	down	-	-
T3_positive	MW0054320	Leukotriene B4 dimethylamide	FA	Oxidized lipids	C22H37NO3	328.263	363.277	4.7716	[M+H-2H2O]+	1.12273	3	0.5979	rp	83024-92-4	5283126	HMDB0005085	-	-	919132	1.25347e+06	1.11541e+06	1.23809e+06	1.48225e+06	526154	253192	149435	162936	330246	1.24245e+06	1.61601e+06	1.08136e+06	1.33534e+06	1.06786e+06	82793.4	82868.9	81373.8	-	2.03757	6.89036e-05	0.236664	-2.07909	down	-	-	-	-	-	2.1995	7.95703e-05
T3_positive	MW0016349	Canesceol	Alcohol and amines	Alcohols	C29H44O11	551.274	568.288	4.0258	[M+H-H2O]+	23.1221	3	0.5748	rp	82228-15-7	3729509	HMDB0034084	-	-	37762.3	77662.4	75711.7	73213.5	69440.2	5825.24	14353.7	26099.5	31977.7	76716.6	86804.4	40045.1	55660.7	47433.2	40676.8	55315.1	56559	56660.5	-	1.46133	0.0436706	0.464282	-1.10693	down	-	-	-	-	-	-	-
T3_positive	MW0016314	Camelledionol	Alcohol and amines	Alcohols	C29H44O3	441.335	440.329	8.7686	[M+H]+	1.43002	3	0.7913	rp	81426-90-6	131751856	HMDB0035730	-	-	37175.1	68298.9	28743.6	38166	28040.2	39804.6	5232.96	14716.5	17772.1	10425.2	16377.4	10440.5	23577	44506.6	39645	26514.2	26370.4	26229.1	-	1.58822	0.0459319	0.438827	-1.18828	down	-	-	-	-	-	-	-
T3_positive	MW0155739	Presilphiperfolan-8beta-ol	Terpenoids	Sesquiterpenoids	C15H26O	223.206	222.198	6.7403	[M+H]+	0.575	2	0.9506	rp	80931-08-4	10775424	-	-	C19756	631.82	970.48	208.95	1296.65	277.58	1194.58	947.03	1542.2	1437.5	99.62	1091.25	1967.78	5016.11	1953.23	2885.47	2281.79	2254.46	2331.8	-	-	-	-	-	-	1.77196	0.0444249	3.81448	1.93149	up	-	-
T3_positive	MW0145634	Artemisinic acid	Organic acid and Its derivatives	Organic acid and Its derivatives	C15H22O2	276.197	234.162	7.0316	[M+CH3CN+H]+	3.55	3	0.8611	rp	80286-58-4	10922465	-	-	C20309	786.14	654.19	850.16	332.65	2037.84	923.34	1277.12	1357.95	1305.37	3235.64	1364.61	2557.3	2770.68	1636.15	4482.79	1573.43	2058.9	2124.85	-	-	-	-	-	-	1.72088	0.0388396	2.74868	1.45874	up	-	-
T3_positive	MW0054327	Leukotriene E3	FA	Oxidized lipids	C23H39NO5S	442.255	441.255	4.6417	[M+H]+	16.4407	3	0.5112	rp	79494-05-6	6440643	HMDB0002355	-	-	3132.01	8476.26	15890.9	15156.4	6633.44	33738	29024	35658.1	12949.1	3092.96	28554.8	43461.9	39183.1	19062.7	15448.8	34838.6	33298.3	33672.1	-	-	-	-	-	-	1.70648	0.0201164	2.95626	1.56377	up	-	-
T3_positive	MW0169515	2-Acetamido-2-Deoxy-D-Mannopyranose	Carbohydrates and Its metabolites	Sugars	C8H15NO6	186.076	221.09	1.4915	[M+H-2H2O]+	0.0121995	3	0.7207	rp	7772-94-3 | 1136-44-3	439281	HMDB0001129	-	C00645	4422.44	23972.1	21798.6	19124.7	24058.8	3719.86	4731.87	6898.96	4286.51	4388.67	8467.3	3774.43	5580.96	2408.25	5513.62	7975.02	8272.46	8287.58	ko00520,ko01100,ko01250	1.80519	0.0187302	0.257301	-1.95847	down	1.75048	0.0188345	0.275707	-1.85879	down	-	-
T3_positive	MW0146553	Beiwutine	Benzene and substituted derivatives	Benzene and substituted derivatives	C33H45NO12	630.29	647.294	4.2696	[M+H-H2O]+	8.32204	3	0.6212	rp	76918-93-9	21627927	-	-	C08663	463.39	540.88	146.37	390.02	272.48	38522.8	14100.9	7557.5	10372.1	41104.5	897.29	469.35	744.36	202.52	550.03	3098.06	1870.43	2778.27	-	2.18427	0.0383513	61.5826	5.94445	up	-	-	-	-	-	2.29081	0.0394546
T3_positive	MW0108295	Methyl allophanate	Aldehyde,Ketones,Esters	Esters	C3H6N2O3	118.037	118.038	1.8554	[M+]+	3.76417	3	0.7684	rp	761-89-7	12976	-	-	-	135.89	478.19	428.76	3017.25	386.21	2965.04	3476.66	3733.7	3136.62	1113.15	1054.91	1850.62	2855.5	3559.36	4129.79	826.2	734.94	794.76	-	1.64384	0.0229281	3.24431	1.69791	up	1.65027	0.0483475	3.02503	1.59695	up	-	-
T3_positive	MW0126446	Rhynchophylline	Heterocyclic compounds	Heterocyclic compounds	C22H28N2O4	385.212	384.205	5.0564	[M+H]+	0.217844	3	0.757	rp	76-66-4 | 39032-61-6	5281408	-	-	C09236	20299.6	26936.3	24495.6	7837.34	32303.6	52669.1	13565.8	35216.5	27172.5	35398.3	38055.1	39277.6	46023.6	73108.6	47758.3	35169.5	36079.8	36147.5	-	-	-	-	-	-	1.68557	0.0103464	2.18305	1.12634	up	-	-
T3_positive	MW0106585	Enalapril	Benzene and substituted derivatives	Benzene and substituted derivatives	C20H28N2O5	399.18	376.2	4.112	[M+Na]+	13.5894	3	0.794	rp	75847-73-3	5388962	HMDB0014722	2532	C06977	25124.5	91674.7	59581.3	39609.5	114827	28067.5	26603.5	6941.44	25661.7	4031.46	110395	91607.9	31649.1	60479.6	27925.5	39605.3	33184.3	40502	-	1.61795	0.0413839	0.276001	-1.85726	down	-	-	-	-	-	1.66846	0.0441586
T3_positive	MW0146860	(-)-Bremazocine	Alkaloids	Alkaloids	C20H29NO2	298.216	315.22	5.0742	[M+H-H2O]+	3.22829	3	0.7013	rp	75684-07-0	443406	-	-	-	3582.27	5219.71	4612.96	8442.31	8611.05	4217.36	4618.82	4863.86	3731.07	2550.57	12697.6	10290	13588.7	14783.2	17346.8	7001.56	6892.59	6858.73	-	-	-	-	-	-	1.94692	0.00120968	2.25501	1.17313	up	2.31637	0.000536803
T3_positive	MW0168563	3,3'-Diamino-4,4'-dihydroxydiphenyl Sulfone	Benzene and substituted derivatives	Benzene and substituted derivatives	C12H12N2O4S	298.083	280.052	7.655	[M+NH4]+	5.05979	3	0.7571	rp	7545-50-8	82047	-	4086	-	311.3	84.61	145.92	17774.2	633.6	14612.6	24780.8	23213.9	28584.8	1535.11	358.7	143.93	23397	32790.6	25086.3	17118.4	18660.4	19220.7	-	1.62413	0.041202	4.89335	2.29082	up	-	-	-	-	-	-	-
T3_positive	MW0140032	L-Citronellol	Alcohol and amines	Alcohols	C10H20O	179.143	156.151	7.017	[M+Na]+	4.45	3	0.5795	rp	7540-51-4	7793	HMDB0035094	-	C11386	3674.53	4338.13	7848.81	8979	4089.7	7399.07	11933.9	11245.9	11861.7	6470.07	22307	11101.1	12749.7	11934.6	12285.7	8517.36	8683.89	9175	-	-	-	-	-	-	1.89847	0.0121052	2.43269	1.28255	up	-	-
T3_positive	MW0054324	leukotriene D4	FA	Oxidized lipids	C25H40N2O6S	479.263	496.261	4.5681	[M+H-H2O]+	11.3688	3	0.5143	rp	73836-78-9	5280878	HMDB0003080	-	C05951	911.26	537.13	667.86	422.89	201.36	26524.2	16858.3	17438	10133.8	27289.9	418.02	660.04	1112.73	2010.17	773.69	7948.71	7938.51	7979.66	ko00590,ko01100,ko04080,ko04664,ko05310	2.20865	0.00407723	35.849	5.16386	up	-	-	-	-	-	2.31416	0.00433317
T3_positive	MW0124275	Guanine	Nucleotide and Its metabolites	Nucleotide and Its metabolites	C5H5N5O	152.056	151.049	1.882	[M+H]+	1.60419	2	0.9275	rp	73-40-5 | 66224-61-1 | 66224-63-3 | 66224-64-4 | 71660-31-6 | 71660-36-1	135398634	HMDB0000132	-	C00242	14792.5	32810.5	27386	19179.6	41430.8	9807.25	10458.2	11649.1	8917.35	14572.9	42688	41019.6	45330.2	26555.6	34109.8	20767.6	20410.1	20383.6	ko00230,ko01100,ko01232	1.88047	0.0264293	0.408592	-1.29127	down	-	-	-	-	-	2.30305	0.00085391
T3_positive	MW0126206	Ponalrestat	Heterocyclic compounds	Heterocyclic compounds	C17H12BrFN2O3	391.013	390.002	8.9438	[M+H]+	13.2377	3	0.6249	rp	72702-95-5	5278	-	44298	-	13310.5	17659.6	9748	12195.7	6724.94	16042.9	15924.2	18560	13568.1	13582.3	34307.7	31029.4	21276.8	23632.3	26042.8	21639.9	21359.1	21652.7	-	-	-	-	-	-	1.98453	0.00114785	2.28524	1.19235	up	-	-
T3_positive	MW0137527	Borrelidin	Heterocyclic compounds	Heterocyclic compounds	C28H43NO6	472.306	489.309	6.2442	[M+H-H2O]+	8.00082	3	0.6944	rp	7184-60-3	6436801	-	-	-	33008.3	55570.9	17341.4	52755.5	38050.9	29588.9	12187.3	16656.4	17129	20341.9	67831.5	37141.2	21143.9	28705.4	31055.1	25615.5	24928.2	19565.8	-	1.57959	0.041249	0.487495	-1.03654	down	-	-	-	-	-	-	-
T3_positive	MW0168174	2-Oxabicyclo(2.2.2)octan-6-one, 1,3,3-trimethyl-, (1R,4S)-	Aldehyde,Ketones,Esters	Ketones	C10H16O2	191.104	168.115	4.9141	[M+Na]+	1.325	2	0.9202	rp	70222-88-7 | 18679-55-5	112203	-	-	C00848	1546.49	2949.9	1914.02	48368.2	584.42	47377.4	72659.1	65914.3	66047.7	1355.53	1775.32	933.44	76060.5	57642	80730.1	47170.6	47508.8	47220.9	-	1.32956	0.0416387	4.57623	2.19416	up	-	-	-	-	-	-	-
T3_positive	MEDP0514	Thiamine	Heterocyclic compounds	Heterocyclic compounds	C12H17N4OS+	282.149	265.112	2.0324	[M+NH4]+	9.07742	1b	0.6562	rp	70-16-6	1130	HMDB0000235	-	C00378	15260.2	17303.2	15811.9	31771.1	24846.2	10247.8	9807.01	8978.04	10474.2	3502.73	8775.09	5058.01	10190.7	2383.45	2755.36	11386.2	11440.9	11751.6	ko00730,ko01100,ko01240,ko02010,ko04122,ko04977	1.80862	0.0142332	0.409645	-1.28755	down	1.9814	0.00569332	0.277759	-1.84809	down	-	-
T3_positive	MW0053503	Germacrone	Aldehyde,Ketones,Esters	Ketones	C15H22O	219.174	218.167	7.7078	[M+H]+	2.14892	2	0.86	rp	6902-91-6	6436348	-	-	C16966	4931.5	2305.83	4407.53	5050.59	5374.3	6444.15	6579.06	5939.53	6106.14	7214.55	8744.93	5860.61	7951.31	9578.11	13738.5	3558.97	4826.87	5272.74	-	-	-	-	-	-	1.85103	0.0175297	2.07857	1.05559	up	-	-
T3_positive	MW0009710	Salicylic acid	Benzene and substituted derivatives	Benzene and substituted derivatives	C7H6O3	156.065	138.032	1.3848	[M+NH4]+	0.631911	3	0.6343	rp	69-72-7	338	HMDB0001895	616	C00805	7078.21	3709.86	2106.82	10726.4	9259.45	1728.72	2089.03	3320.67	3025.71	968.53	1304.94	6532.14	7817.3	4711.58	7826.85	3925.57	3826.81	3960.52	ko01100,ko04976	-	-	-	-	-	-	-	-	-	-	1.51357	0.046811
T3_positive	MW0013907	3a,7b,12a-Trihydroxyoxocholanyl-Glycine	Organic acid and Its derivatives	Organic acid and Its derivatives	C26H43NO6	448.32	465.309	6.6343	[M+H-H2O]+	24.5067	3	0.587	rp	68753-51-5	44263376	HMDB0000331	-	-	58428.8	31755.5	84970.7	75707.9	110452	35701.8	70149	51450.9	54866.5	29231.6	9414.22	14939.1	34875.3	45493	22062.3	55617.6	55292.8	56374.1	-	-	-	-	-	-	1.71548	0.0194088	0.350896	-1.51088	down	-	-
T3_positive	MW0014638	5,6-Epoxy-5,6-dihydro-10'-apo-b,y-carotene-3,10'-diol	Alcohol and amines	Alcohols	C27H38O3	411.289	410.282	7.7256	[M+H]+	9.95418	3	0.7264	rp	68378-37-0	131752517	HMDB0039021	-	-	1100.35	219.55	2175.93	2294.34	2310.09	3280.7	2989.47	5600.03	2880.18	2775.82	1538.92	947.45	5424.77	5217.63	3486.55	2120.65	3607.61	3745.33	-	1.39216	0.0246728	2.16366	1.11347	up	-	-	-	-	-	-	-
T3_positive	MW0055023	alpha-Glyceryl linoleate	GL	MG	C21H38O4	355.283	354.277	7.2626	[M+H]+	2.79854	3	0.6696	rp	67968-46-1	6436630	HMDB0011568	-	C01885	2082.14	3374.68	3355.63	3647.57	2299.06	1217.37	2461.33	1551.55	1274.08	2073.19	7710.72	7963.3	1551.1	14801.9	11393.9	6398.5	5888.49	6564.95	ko00561,ko01100,ko04714,ko04923,ko04975,ko04977	-	-	-	-	-	-	-	-	-	-	1.84022	0.0336161
T3_positive	ZINC14438713	cis-3-Hexenyl tiglate	FA	FFA	C11H18O2	183.137	182.131	7.151	[M+H]+	0.977335	3	0.7493	rp	67883-79-8	15461361	HMDB0038279	-	-	66.86	241.09	66.32	5588.17	127.32	6391.93	8509.67	8360.87	7764.07	147.92	193.44	66.89	9187.08	9070.04	9673.73	6021.05	6511.64	6636.74	-	1.41649	0.0334879	5.11916	2.35591	up	-	-	-	-	-	-	-
T3_positive	MW0007137	Fenpropimorph	Benzene and substituted derivatives	Benzene and substituted derivatives	C20H33NO	304.263	303.256	5.0386	[M+H]+	3.89339	3	0.7728	rp	67564-91-4	93365	HMDB0037270	-	C18787	5882.95	3234.15	3926.01	15244.1	34315	1848.24	1296.86	1829.47	635.78	2380.61	4959.28	6895.06	5635.92	3140.11	12153.3	6149.07	6044.39	6111.28	-	-	-	-	-	-	-	-	-	-	-	2.05802	0.0299301
T3_positive	MW0003357	Daporinad	Benzene and substituted derivatives	Benzene and substituted derivatives	C24H29N3O2	392.243	391.226	1.3139	[M+H]+	22.5223	3	0.7936	rp	658084-64-1 | 201034-75-5	6914657	-	45518	-	824.71	4.2	4048.93	20.3	2452.07	78628	33034.8	21713.9	13433.3	53156.9	5205.64	2091.91	2090.16	7.36	35.36	10293.4	8178.31	9393.34	-	1.80335	0.0302286	27.2056	4.76583	up	-	-	-	-	-	1.88085	0.0311756
T3_positive	MW0149130	[(2R,3R,10S,12S,13R,14S,17R)-3,12-dihydroxy-4,4,10,13,14-pentamethyl-17-[(2R,5R)-1,5,6-trihydroxy-6-methylheptan-2-yl]-2,3,5,6,7,11,12,15,16,17-decahydro-1H-cyclopenta[a]phenanthren-2-yl] 3-hydroxy-5-[(2-methoxy-2-oxoethyl)amino]-3-methyl-5-oxopentanoate	Alcohol and amines	Alcohols	C39H65NO11	724.467	723.456	7.3882	[M+H]+	2.89005	3	0.6271	rp	65694-21-5	128270	HMDB0035188	-	-	3391.83	2824.5	2712.92	3986.3	10567.3	9826.86	12641.1	9303.27	8850.56	12351.5	5316.66	10073.3	15296.6	5737.53	19246.4	8071.35	10025.6	10163.1	-	1.80403	0.0124037	2.25583	1.17366	up	-	-	-	-	-	-	-
T3_positive	MW0007367	Imidazoleacetic acid	Benzene and substituted derivatives	Benzene and substituted derivatives	C5H6N2O2	127.049	126.043	2.1823	[M+H]+	2.38074	3	0.7848	rp	645-65-8	96215	HMDB0002024	6445	C02835	3226.24	29163.1	16571.7	5694.6	16891.9	4657.64	7061.71	5797.65	6631.52	3715.05	23427	14881.7	18125.5	8963.66	25040.7	13225	13065.1	13072	ko00340,ko01100	-	-	-	-	-	-	-	-	-	-	2.1296	0.011466
T3_positive	MW0155618	Plaunotol	Terpenoids	Ditepenoids	C20H34O2	353.268	306.256	7.0494	[M+HCOO+2H]+	0.575	3	0.6046	rp	64218-02-6	5282197	-	-	-	23001.1	15766.2	44063.4	35501.2	58556.1	22376.9	27899.8	27195.3	14543.6	43753	70751.4	63617	53813.4	80746	59870.8	38219.3	40232.4	42472.5	-	-	-	-	-	-	-	-	-	-	-	2.05009	0.000411549
T3_positive	MW0115498	Zomax	Benzene and substituted derivatives	Benzene and substituted derivatives	C15H17ClNNaO5	292.086	349.069	1.7224	[M+H]+	24.8641	3	0.6253	rp	64092-49-5	23663418	-	44152	-	13613	19333.8	16318.8	11024	7412.64	6966.2	9964.49	8794.43	1349.39	2349.13	19576.7	10902.2	8305.31	14445.3	7826.44	7376.34	6799.68	7024.63	-	1.48801	0.0222514	0.434604	-1.20223	down	-	-	-	-	-	-	-
T3_positive	MW0053750	Glycochenodeoxycholic acid	Bile acids	Bile acids	C26H43NO5	414.3	449.314	6.9608	[M+H-2H2O]+	2.37545	2	0.9193	rp	640-79-9	12544	HMDB0000637	-	C05466	21670.8	42016.3	87501	196086	42043	97438.9	51963.8	29716.9	40211.1	66224.7	123609	211313	103125	115389	106769	93910.5	96923.5	97175.3	ko00120,ko04976,ko04979	-	-	-	-	-	-	-	-	-	-	1.88121	0.0165615
T3_positive	MW0015831	Antheraxanthin	Heterocyclic compounds	Heterocyclic compounds	C40H56O3	602.474	584.423	7.6435	[M+NH4]+	20.3435	3	0.6588	rp	640-03-9 | 68831-78-7 | 25494-44-4	5281223	-	-	C08579	1816.15	4079.59	5192.02	9348.87	5672.52	6606.2	9528.96	12900.1	13098.9	3057.26	28137.5	10893.3	12018.6	12848.2	9918.05	7189.76	7868.44	7751.61	ko01100	-	-	-	-	-	1.71376	0.044925	2.8272	1.49937	up	-	-
T3_positive	MW0013266	Desoxycortone	Hormones and hormone related compounds	Hormones and hormone related compounds	C21H30O3	331.224	330.219	7.6787	[M+H]+	4.331	2	0.8165	rp	64-85-7	6166	HMDB0000016	5089	C03205	3815	3160.79	8188.99	9381.95	11766.3	4760.1	8490.11	6922.12	4502.27	11481.4	20288.8	32656.6	15602.7	15826	20981.1	12981.8	14820.7	15656.1	ko00140,ko01100,ko04925	-	-	-	-	-	1.88367	0.00745691	2.9013	1.5367	up	2.05273	0.00795157
T3_positive	MW0009934	Tolbutamide	Benzene and substituted derivatives	Benzene and substituted derivatives	C12H18N2O3S	271.107	270.104	4.674	[M+H]+	12.6933	3	0.7094	rp	64-77-7	5505	HMDB0015256	-	C07148	17067.1	15611.5	10097.4	18438.6	14372.4	8786.23	13770.3	14869.4	6453.23	5343.61	5201.37	1620.3	4709.51	5262.69	5197.42	10640.5	10861.3	10676.9	-	-	-	-	-	-	2.02724	0.000591696	0.29094	-1.78121	down	1.63529	0.04403
T3_positive	MW0147006	Caldariellaquinone	Aldehyde,Ketones,Esters	Ketones	C39H66O2S2	631.453	630.45	7.4414	[M+H]+	6.00109	3	0.8967	rp	63693-26-5	194166	-	-	C20624	21429.7	18728.6	26606.6	51337.3	37598.2	98415.5	46124.3	50388.1	80370.8	32958.6	50190	47105.4	81202.3	67735.5	88314.9	47714.1	51766.9	56335.3	-	-	-	-	-	-	1.83625	0.0088855	2.14867	1.10344	up	-	-
T3_positive	MW0108213	Methionine	Amino acid and Its metabolites	Amino acids	C5H11NO2S	150.058	149.051	1.2612	[M+H]+	0.816469	2	0.9631	rp	63-68-3	6137	HMDB0000696	5664	C00073	54599.7	46113.5	34489.1	75385.5	89242.7	48973.9	66342.4	54949.8	46546.7	34313	15828.8	28198	36873.1	33143.2	27070.3	51589.5	48007.5	50030.2	ko00270,ko00470,ko00970,ko01100,ko01210,ko01230,ko01240,ko01523,ko04974,ko04978,ko05230	-	-	-	-	-	1.75581	0.0294949	0.470644	-1.08729	down	-	-
T3_positive	MW0012133	11-keto Fluprostenol	Hormones and hormone related compounds	Hormones and hormone related compounds	C23H27F3O6	421.163	456.176	7.3933	[M+H-2H2O]+	3.89782	3	0.802	rp	62145-07-7	35023413	-	45702	-	5379.66	3411.85	4918.33	8385.54	6034.82	11012	6752.46	6575.18	4831.98	4230.44	8151.93	9512.73	20170.3	15434.6	15101.9	8819.87	10643.3	10525.8	-	-	-	-	-	-	1.89423	0.0175738	2.43053	1.28127	up	1.81951	0.0295546
T3_positive	MW0117239	1-Methylxanthine	Nucleotide and Its metabolites	Nucleotide and Its metabolites	C6H6N4O2	189.043	166.049	1.5271	[M+Na]+	12.4624	3	0.7524	rp	6136-37-4	80220	HMDB0010738	-	C16358	495.17	7138.71	104.13	11324	1902.47	12069.5	11734.2	12796.4	14447.9	6675.51	215.31	1192.16	11844.9	13561.3	15177.9	7856.21	8119.62	8095.78	ko00232,ko01100	1.38668	0.0250604	2.75339	1.46121	up	-	-	-	-	-	-	-
T3_positive	MW0054285	Latanoprost ethyl amide	Hormones and hormone related compounds	Hormones and hormone related compounds	C25H39NO4	400.284	417.288	4.9675	[M+H-H2O]+	1.58624	2	0.9554	rp	607351-44-0	10287826	-	45716	-	98.59	284.86	80.93	188.81	538.81	22266.4	5181.5	7240.41	3244.17	10730.6	111.94	10.63	248.65	69.21	191.82	3369.96	3359.37	3390.3	-	2.12645	0.0479285	40.8247	5.35137	up	-	-	-	-	-	2.21776	0.0463592
T3_positive	MW0109774	Suberylglycine	Amino acid and Its metabolites	Amino acid derivatives	C10H17NO5	231.112	231.111	3.1391	[M+]+	3.77445	3	0.6927	rp	60317-54-6	6453952	HMDB0000953	5899	-	16095.3	33053.5	24695.4	57784	62615.7	47496.3	30772.3	39362.1	32611.7	55468.1	8774.49	12833.3	17970.4	18286.3	16607.9	38213.4	38259.1	37083.6	-	-	-	-	-	-	-	-	-	-	-	2.14082	0.00290016
T3_positive	MW0106741	Gabapentin	Amino acid and Its metabolites	Amino acid derivatives	C9H17NO2	189.164	171.126	6.2269	[M+NH4]+	3.28152	3	0.6607	rp	60142-96-3	3446	HMDB0005015	2989	-	3049.52	738.18	1240.48	7347.4	9496.49	8412.7	3614.91	2501.05	1945.12	809.47	10311.7	14883.3	5227.68	5262.48	9018.15	5843.14	5833.27	5957.75	-	-	-	-	-	-	-	-	-	-	-	1.68028	0.0418431
T3_positive	MW0015756	Aminocaproic acid	Amino acid and Its metabolites	Amino acid derivatives	C6H13NO2	154.085	131.095	1.9406	[M+Na]+	3.925	3	0.7479	rp	60-32-2	564	HMDB0001901	-	C02378	4738.05	7561.81	10319.6	22991.4	15538.6	3121.84	2637.58	7609.13	4824.89	2358.34	2239.38	2266.75	4992.46	3996.82	3093.06	6119.99	6137.13	6118.63	ko01100	-	-	-	-	-	1.87243	0.049815	0.271277	-1.88216	down	-	-
T3_positive	MW0169547	Nicotinic acid	Organic acid and Its derivatives	Organic acid and Its derivatives	C6H5NO2	124.039	123.032	1.2875	[M+H]+	0.587872	2	0.9672	rp	59-67-6	938	HMDB0001488	6272	C00253	84611.3	88986.2	75206.6	185905	140627	46745.7	53070	70871.9	49317.4	51031.8	55200.9	79941.3	66239.5	41247.2	43699.8	57621.1	43667.9	52349.7	ko00760,ko01100,ko01240,ko05133	1.82707	0.0430928	0.471093	-1.08592	down	1.74529	0.049131	0.497672	-1.00673	down	-	-
T3_positive	MW0107770	Leu-Val-Leu	Amino acid and Its metabolites	Small Peptide	C17H33N3O4	344.258	343.247	4.7716	[M+H]+	9.69723	3	0.8434	rp	58337-01-2	11515702	-	19415	-	16.4	18.04	193.35	211.06	60.71	6462.92	2869.22	1808	2106.89	5294.53	58.03	119.65	98.55	16.36	90.51	953.85	969.95	975.32	-	2.11079	0.0172301	37.1158	5.21396	up	-	-	-	-	-	2.30007	0.0169312
T3_positive	MW0013084	2,3,23-Triacetylsericic acid	Organic acid and Its derivatives	Organic acid and Its derivatives	C36H54O9	613.393	630.377	7.1566	[M+H-H2O]+	19.3328	3	0.5525	rp	58096-15-4	14313559	HMDB0034503	-	-	1610.99	1587.09	804.4	1500.13	1240.64	4767.84	10032.5	9250.74	2527.99	13450.4	1568.69	1919.56	3781.73	3922.62	4408.11	2522.91	3634.61	3552.48	-	1.97818	0.0265376	5.93623	2.56955	up	1.76152	0.0344521	2.31353	1.2101	up	-	-
T3_positive	MW0168692	Adenosine	Nucleotide and Its metabolites	Nucleotide and Its metabolites	C10H13N5O4	268.105	267.097	2.0201	[M+H]+	2.02392	2	0.9572	rp	58-61-7	60961	HMDB0000050	86	C00212	19730.1	9693.15	42572.4	28039.8	8110.33	7649.4	7391.27	23102.3	35799.9	77515.2	62873.4	53461.4	48741.6	36962.8	56280.5	34438.4	35651	33238.6	ko00230,ko01100,ko01232,ko02010,ko04022,ko04024,ko04071,ko04080,ko04270,ko04923,ko04924,ko05012,ko05032,ko05034	-	-	-	-	-	1.77352	0.00577843	2.38863	1.25618	up	-	-
T3_positive	MW0010672	Theophylline	Heterocyclic compounds	Heterocyclic compounds	C7H8N4O2	203.058	180.065	2.0944	[M+Na]+	10.925	3	0.6875	rp	58-55-9	2153	HMDB0001889	1458	C07130	166.37	646.69	101.21	8724.09	134.18	7787.46	10031.2	10081.6	9691.54	2320.26	186.15	825.81	9935.59	10470.2	11324.1	6781.97	6884.98	6881.4	ko00232,ko01100	1.68995	0.028352	4.0841	2.03002	up	-	-	-	-	-	-	-
T3_positive	MW0110973	Cymoxanil	Alcohol and amines	Amines	C7H10N4O3	221.055	198.075	2.7287	[M+Na]+	22.7788	3	0.7324	rp	57966-95-7 | 166900-80-7	5364079	-	72304	C18498	56474	80790.6	61744.3	46215.9	58599.1	37257.6	16030.8	19418.2	25290.1	18360.7	30177.2	31160.6	38172.9	53958.9	37063.7	39700.7	39579.8	40494.1	-	2.0392	0.000891275	0.382976	-1.38467	down	-	-	-	-	-	-	-
T3_positive	MW0139190	(1R,4E,5'S,6S,6'S,7R,8S,10R,11R,12S,14R,15S,16R,18E,20E,22R,25S,27R,28S)-22-ethyl-7,11,14,15-tetrahydroxy-6'-[(2R)-2-hydroxypropyl]-5',6,8,10,12,14,16,28,29-nonamethylspiro[2,26-dioxabicyclo[23.3.1]nonacosa-4,18,20-triene-27,2'-oxane]-3,9,13-trione	Heterocyclic compounds	Heterocyclic compounds	C45H74O11	755.492	790.523	6.3474	[M+H-2H2O]+	12.3598	3	0.6976	rp	579-13-5	138394317	-	-	-	5176.83	3247.19	1308.94	4951.25	178.46	955.64	3261.28	1402.42	271.95	3793.79	3840.28	2273.12	6161.9	6458.09	4911.75	5402.49	4651.56	5656.48	-	-	-	-	-	-	-	-	-	-	-	1.46298	0.0267615
T3_positive	MW0062242	9-OXO-11alpha,15S-DIHYDROXY-PROSTA-5Z,13E-DIEN-1-OIC ACID, (4-ACETYLAMINO) PHENYL ESTER	Hormones and hormone related compounds	Hormones and hormone related compounds	C28H39NO6	450.264	485.278	7.7078	[M+H-2H2O]+	0.30105	3	0.6461	rp	57790-52-0	23424546	-	-	-	18249.8	20436.3	19812.1	22334.2	62717.6	26824	26405.9	46851.8	31539.7	39964.4	61978.2	24439.3	77094.2	91457	86235.8	24910.2	29424.1	32401.5	-	-	-	-	-	-	1.56899	0.0307255	2.3769	1.24908	up	-	-
T3_positive	MW0126047	Paxilline	Heterocyclic compounds	Heterocyclic compounds	C27H33NO4	436.256	435.241	6.3652	[M+H]+	21.333	3	0.7517	rp	57186-25-1	105008	HMDB0030323	-	C13782	29283.7	8666.37	17158.9	22104.5	14599.1	52721.2	24708.9	16043	25332.4	26292.9	28920.6	42130	25797	68710	54908.4	28366.1	28942	26002.4	-	-	-	-	-	-	1.79829	0.0291552	2.40126	1.26379	up	-	-
T3_positive	MW0103260	Isohyodeoxycholic acid	Bile acids	Bile acids	C24H40O4	375.28	392.293	6.367	[M+H-H2O]+	3.0969	3	0.879	rp	570-84-3	5283822	HMDB0000664	5634	-	57418.5	21828.3	17345.8	92896.4	153574	123846	17652.5	21177.1	21658	4400.67	255859	277388	106362	116832	133777	127803	128476	127552	-	-	-	-	-	-	1.53393	0.0428544	2.59491	1.37568	up	1.93661	0.0146285
T3_positive	MW0142784	3alpha,17alpha-Dihydroxy-5beta-pregnan-20-one	Aldehyde,Ketones,Esters	Ketones	C21H34O3	335.266	334.251	7.0704	[M+H]+	13.2675	3	0.8367	rp	570-52-5	101773	-	-	-	2042.55	7372.76	9889.63	9840.42	8906.33	5549.27	10704.4	10129	20736.3	7320.43	11761.6	11613.8	18143.2	13969.9	26224.9	10638.2	12193.1	12349.3	-	-	-	-	-	-	1.54769	0.030023	2.14743	1.10261	up	-	-
T3_positive	MEDP1620	17alpha-Estradiol	Hormones and hormone related compounds	Hormones and hormone related compounds	C18H24O2	347.22	272.178	6.7807	[M+H]+	2.89488	2	0.8831	rp	57-91-0	68570	HMDB0000429	5418	C02537	1475.4	447.27	1040.8	12229.6	6400.13	6082.01	19528.4	47085.1	16473	2819.52	3210.06	24923.7	17043.6	11986	19488.4	23786	21836.4	24203	ko00140	-	-	-	-	-	1.54646	0.0395901	3.5498	1.82774	up	-	-
T3_positive	MW0055183	Methyl cis-9-tetradecenoate	FA	Others	C15H28O2	241.216	240.209	7.0022	[M+H]+	9.70982	3	0.6632	rp	56219-06-8	5352674	-	44859	-	441.33	579.73	553.22	2967	670.9	2600.19	4830.45	4325.37	3483.42	749.98	1252.18	1343.84	3497.57	5656.04	6137.29	4058	4240.56	4358.83	-	1.50691	0.0418335	3.0677	1.61716	up	-	-	-	-	-	-	-
T3_positive	MW0110462	Verruculotoxin	Heterocyclic compounds	Heterocyclic compounds	C15H20N2O	245.164	244.158	4.3917	[M+H]+	1.41597	3	0.7808	rp	56092-63-8	162146	-	-	-	8806.04	8592.11	6604.9	8923.73	15122.4	10460.7	970.86	5718.57	1869.6	6572.71	9266.37	12988.6	8747.16	13671.3	9587.34	8018.9	8293.7	8227.51	-	-	-	-	-	-	-	-	-	-	-	1.61706	0.0258385
T3_positive	MW0009048	Neburon	Benzene and substituted derivatives	Benzene and substituted derivatives	C12H16Cl2N2O	275.075	274.064	1.8465	[M+H]+	5.97042	3	0.7122	rp	555-37-3	11145	-	-	-	4231.04	9941.42	2309.35	5204.13	6079.88	1050.58	1451.54	783.83	144.56	1559.05	4922.61	3147.53	6394.36	1513.07	8283.28	3059.65	3150.85	3046.17	-	1.80206	0.0212133	0.179702	-2.47633	down	-	-	-	-	-	1.78916	0.0298589
T3_positive	MW0004236	3-Methoxytyramine	Benzene and substituted derivatives	Phenolics	C9H13NO2	168.098	167.095	1.6691	[M+H]+	8.60989	3	0.7873	rp	554-52-9	1669	HMDB0000022	5094	C05587	44827.7	16438.7	9217.29	28851.2	16966.8	6212.72	581.02	4799.57	11109.6	34346.9	645.4	423.87	4938.6	2461.54	7609.7	16208.9	16135.3	16136.5	ko00350,ko01100,ko04728	-	-	-	-	-	1.80792	0.0308721	0.138253	-2.85461	down	-	-
T3_positive	MW0063507	beta-D-Glucopyranosyl (2alpha,3beta,4beta,19alpha)-2,3,19,23-tetrahydroxyolean-12-en-28-oate	Amino acid and Its metabolites	Small Peptide	C36H58O11	689.372	666.398	4.8609	[M+Na]+	24.4317	3	0.5916	rp	55306-04-2	76972524	HMDB0034504	-	-	12343.4	49298.5	41014	32009.6	69836.5	17477.6	6382.88	15824.6	7833.06	5675.66	37148.4	30940.5	4588.63	30935.9	5251.71	31292.8	31389	30345.2	-	1.79754	0.0310183	0.260114	-1.94279	down	-	-	-	-	-	-	-
T3_positive	MW0107837	Leupeptin	Amino acid and Its metabolites	Small Peptide	C20H38N6O4	427.305	426.296	7.8144	[M+H]+	1.96521	2	0.9541	rp	55123-66-5 | 103476-89-7 | 24365-47-7	72429	-	44689	-	4893.87	5421.6	20134.8	17086.2	18864.1	16403	27100.6	34153.5	40276.2	118719	40115.2	53978.5	64919.6	38322.4	49530	38239.9	46124.5	47466.3	-	-	-	-	-	-	1.94433	0.000452636	3.71782	1.89446	up	-	-
T3_positive	MW0003256	2-Methylbenzhydrol	Benzene and substituted derivatives	Benzene and substituted derivatives	C14H14O	181.104	198.105	2.7463	[M+H-H2O]+	6.53573	3	0.7465	rp	5472-13-9	95659	-	1669	-	11898.4	17288.2	17143	27596.2	18165.8	9073.7	9298.12	11884.4	9097.26	6880.29	7312.71	7810.2	10757.8	6988.82	13071.7	10226.3	9989.45	10070.1	-	-	-	-	-	-	1.82264	0.0182108	0.498864	-1.00328	down	-	-
T3_positive	MW0052489	Doxercalciferol	Alcohol and amines	Alcohols	C28H44O2	377.32	412.334	7.6192	[M+H-2H2O]+	1.57413	3	0.8802	rp	54573-75-0	5281107	-	-	C08211	2269.59	4107.83	7416.34	6767.66	4230.17	2453.26	5818.44	4300.4	16805.5	2978.49	12897.8	12475.9	10674.1	8508.17	10632.8	7393.07	9444.52	9080.4	-	-	-	-	-	-	1.86404	0.00122019	2.22611	1.15453	up	-	-
T3_positive	MW0148221	(1S,2R,3R,4S,5S,6S,8R,9S,10S,13S,16S,17R,18S)-11-ethyl-6,18-dimethoxy-13-(methoxymethyl)-11-azahexacyclo[7.7.2.12,5.01,10.03,8.013,17]nonadecane-4,8,9,16-tetrol	Heterocyclic compounds	Heterocyclic compounds	C24H39NO7	454.279	453.273	2.7287	[M+H]+	3.87741	3	0.6651	rp	545-56-2	57525180	-	-	-	35.25	169.44	1782.14	4.11	41.28	111958	50064.9	47568.6	51374	76523.8	95.28	47.61	2430.97	16.56	8.35	26194.7	25625.6	26217.6	-	2.09106	0.00545128	166.069	7.37564	up	-	-	-	-	-	2.23967	0.0054689
T3_positive	MEDL02767	Palmitoylethanolamide	FA	Others	C18H37NO2	300.289	299.282	7.7434	[M+H]+	1.42355	2	0.878	rp	544-31-0	4671	HMDB0002100	-	C16512	3847.28	9419.27	6768.57	9933.69	17208.8	4977.74	12065.8	15601	6623.78	19490.9	32884.3	28323.4	19259.1	18998	16248.5	14663.6	16287.7	16923.8	ko04080	-	-	-	-	-	1.73523	0.0091625	2.45272	1.29438	up	-	-
T3_positive	MEDP1230	Glycidyl oleate	GL	MG	C21H38O3	339.298	338.282	8.0976	[M+H]+	4.8406	3	0.6731	rp	5431-33-4	5354568	-	-	C19426	3025.75	2223.97	3901.48	6072.85	5195.68	2581.71	913.72	2102.38	2085.13	1493.35	2487.13	1898.85	3904.88	2270.62	2494.62	3539.08	3849.19	3796.12	-	1.6797	0.0288912	0.449384	-1.15398	down	-	-	-	-	-	-	-
T3_positive	MW0141342	Croton factor F1	Aldehyde,Ketones,Esters	Esters	C38H60O9	643.417	660.424	7.4414	[M+H-H2O]+	1.28521	3	0.7661	rp	53202-98-5	334044	-	-	C09153	5094.64	4644.21	10491.7	6169.23	13853.9	8745.15	12625.4	20664.5	35955.2	8970.71	15247.2	16772.1	35579.6	31932.7	43465.5	13574.7	17404.8	19276	-	-	-	-	-	-	1.94454	0.0169541	3.5524	1.82879	up	-	-
T3_positive	MW0006430	Buprenorphine	Benzene and substituted derivatives	Benzene and substituted derivatives	C29H41NO4	468.306	467.304	3.6585	[M+H]+	8.32917	3	0.8606	rp	52485-79-7	644073	HMDB0015057	-	C08007	412307	436559	383276	522921	555557	175999	191641	264723	237335	241260	238707	218652	424271	316932	282507	333107	330512	330961	-	2.1214	0.000679778	0.480805	-1.05648	down	-	-	-	-	-	-	-
T3_positive	MW0138805	Lobaric acid	Organic acid and Its derivatives	Organic acid and Its derivatives	C25H28O8	479.163	456.178	3.2172	[M+Na]+	4.12323	3	0.8212	rp	522-53-2	73157	-	43732	-	455.04	139.44	539.18	428.79	810.39	414.02	794.26	810.14	462.94	918.38	804.44	1088.02	1135.87	506.86	1561.28	1177.85	1294.72	1402.25	-	-	-	-	-	-	1.53855	0.035242	2.14784	1.10288	up	-	-
T3_positive	MW0140101	(+)-cis-Isopulegone	Aldehyde,Ketones,Esters	Ketones	C10H16O	221.115	152.12	3.5007	[M+Na+HCOOH]+	0.225	2	0.9672	rp	52152-10-0	443529	-	-	-	1212.26	1397.12	1192.22	7367.79	1189.4	10875.7	14076.6	11777.1	11852.5	1437.8	663.74	909.98	17685.6	11190.1	15520.8	12504	12437	12431.9	-	1.53363	0.0232682	4.04729	2.01696	up	-	-	-	-	-	-	-
T3_positive	MW0009819	Sulochrin	Benzene and substituted derivatives	Benzene and substituted derivatives	C17H16O7	355.07	332.09	7.6725	[M+Na]+	22.7893	3	0.5579	rp	519-57-3	160505	-	-	C00495	15338.9	2624.47	2283.18	37355.7	21692.7	48322.4	93463.6	86626.5	68464.6	43322.3	12038.6	3450.84	59244.5	98630.3	94074.5	40942.9	43087.2	44353.7	-	1.71429	0.00337359	4.29031	2.10108	up	-	-	-	-	-	-	-
T3_positive	MW0011931	1,2-Epoxy-1,2,7,7',8,8',11,12-octahydro-psi,psi-carotene	Others	Hydrocarbon derivatives	C40H62O	559.472	558.48	8.5982	[M+H]+	24.967	3	0.5489	rp	51598-36-8	131750917	HMDB0029853	-	-	125.8	2010.87	1095.25	2957.49	2473.67	4263.46	11934.4	1735.83	1165.35	13732.9	15446.8	21761.9	10532.8	4627.47	7198.28	2029.67	3315.56	3243.29	-	-	-	-	-	-	1.74489	0.0279922	6.87599	2.78157	up	-	-
T3_positive	MW0009512	Pridinol	Benzene and substituted derivatives	Benzene and substituted derivatives	C20H25NO	296.2	295.194	5.0208	[M+H]+	0.682215	2	0.9033	rp	511-45-5	4904	-	44657	-	5980.09	8123.25	5461.06	14409	13641.3	4660.15	8496.2	6384.32	5148.93	4465.65	13017.2	8011.54	15797.3	16145.5	17688.5	10127.2	10138.6	9943.92	-	-	-	-	-	-	-	-	-	-	-	2.06565	0.00534921
T3_positive	MW0159463	Zizyphine A	Heterocyclic compounds	Heterocyclic compounds	C33H49N5O6	612.361	611.368	4.4855	[M+H]+	20.4878	3	0.6183	rp	51059-42-8	6324833	-	-	-	132548	148209	98954.8	67623.3	134159	78130.2	20330.9	29886.1	53214.8	88490.9	23607.2	110818	46818.3	124577	127056	91834.9	90235	90540.1	-	1.57339	0.0135211	0.464412	-1.10652	down	-	-	-	-	-	-	-
T3_positive	MW0152710	Lipomycin	Alcohol and amines	Alcohols	C32H45NO9	570.305	587.309	4.0411	[M+H-H2O]+	3.49677	3	0.6	rp	51053-40-8	54723870	-	-	-	527.61	444.84	929.01	117.62	167.84	13818.5	11544.6	8998.49	6203.8	11675.7	417.39	20.18	587.2	219.67	196.54	4877.9	5071.94	5055.36	-	2.15403	0.00144909	23.888	4.57821	up	-	-	-	-	-	2.22129	0.00142729
T3_positive	MW0144296	Jesaconine	Alcohol and amines	Alcohols	C25H41NO9	500.285	499.278	2.5342	[M+H]+	4.51975	3	0.6757	rp	509-20-6	20054813	-	-	C19990	2377.55	38.03	1155.09	629.23	48940.7	328095	208098	117956	126152	253655	685.87	392.63	46555.4	208.86	1015.56	90847.4	88254.3	89222	-	1.91546	0.00644171	19.457	4.28221	up	-	-	-	-	-	2.11849	0.00641742
T3_positive	MW0127492	Iberin	Aldehyde,Ketones,Esters	Esters	C5H9NOS2	163.018	163.013	1.3381	[M+]+	19.781	3	0.5613	rp	505-44-2	10455	HMDB0006095	-	-	9288.84	8522.41	9209.68	8589.41	12204.3	8347.51	10983.1	7812.78	2904.15	7537.94	2111.95	7840.62	5576.52	2032.38	5493.54	8174.27	7519.46	7778.78	-	-	-	-	-	-	1.6499	0.00766329	0.482174	-1.05237	down	-	-
T3_positive	MW0011292	(3xi,5Z)-1,5-Octadien-3-ol	Alcohol and amines	Alcohols	C8H14O	127.111	126.105	3.8224	[M+H]+	0.165078	3	0.8148	rp	50306-18-8	6428570	HMDB0030966	-	-	9469.52	14163.4	7515.33	227967	9096.87	203456	265520	383908	407870	16157	11130.3	11677.8	283053	215466	264806	135454	133278	142051	-	1.47932	0.0471382	4.76083	2.25121	up	-	-	-	-	-	-	-
T3_positive	MW0133678	4-Hydroxycinnamic acid	Benzene and substituted derivatives	Phenolic acids	C9H8O3	147.043	164.047	1.3139	[M+H-H2O]+	0.778731	3	0.795	rp	501-98-4	637542	HMDB0002035	6450	C00811	9288.85	14386.3	13333	13955.2	18867	13240.9	14853.6	8326.21	10552.7	7947.6	3811.57	7513.33	7670.47	8345.52	4117.05	10355.8	9923.78	9950.54	ko00130,ko00350,ko01100	-	-	-	-	-	1.93772	0.0040823	0.450491	-1.15043	down	-	-
T3_positive	MW0154890	Pantetheine	Alcohol and amines	Polyamines	C11H22N2O4S	279.134	278.13	2.1031	[M+H]+	7.63515	2	0.8627	rp	496-65-1	439322	HMDB0003426	-	C00831	59716.2	50952.8	63264.3	80121.7	202113	24064.6	28477.8	53229.3	80860.2	62043.6	13464.4	20874.5	13973.2	17214.4	19135.2	37411.9	36576.4	36992.9	ko00770,ko01100	-	-	-	-	-	-	-	-	-	-	1.94811	0.0355797
T3_positive	MW0006907	Dipyrocetyl	Benzene and substituted derivatives	Benzene and substituted derivatives	C11H10O6	256.082	238.048	2.6582	[M+NH4]+	0.345638	3	0.6347	rp	486-79-3	68093	-	43821	-	3129.35	9962.25	26252.7	11558.7	19275.5	1726.4	6544.99	852.76	1676.21	1836.32	9929.46	8161.5	1740.87	1215.12	2346.59	4731.1	4453.46	4761.87	-	1.73164	0.0427701	0.180065	-2.47341	down	-	-	-	-	-	-	-
T3_positive	MW0193949	Emetine	Benzene and substituted derivatives	Benzene and substituted derivatives	C29H40N2O4	481.303	480.299	5.0031	[M+H]+	8.03534	3	0.8969	rp	483-18-1	10219	-	834	C09421	21966.8	30567.3	19894.1	33000	32515.6	15189.7	8425.82	2539.4	7802.21	2270.87	28981.1	15632.6	30780.3	26219.3	26599.3	14373.4	22322.5	21243.5	-	1.84904	0.000563075	0.262629	-1.9289	down	-	-	-	-	-	1.94477	0.000857706
T3_positive	MW0017120	Cinobufagin	Heterocyclic compounds	Heterocyclic compounds	C26H34O6	443.26	442.236	4.8252	[M+H]+	6.91907	3	0.6739	rp	470-37-1 | 36121-84-3	11969542	-	-	C16931	31460.5	111855	157487	107179	395822	155546	32147.8	50987.2	88191.7	137158	126361	353674	248083	259703	158739	175341	178791	177046	-	-	-	-	-	-	-	-	-	-	-	1.74788	0.0242461
T3_positive	MW0016240	Bufalin	Heterocyclic compounds	Heterocyclic compounds	C24H34O4	387.252	386.246	5.8347	[M+H]+	0.116064	2	0.9086	rp	465-21-4	9547215	-	41800	C16922	98855	201979	56991.5	295521	84314.7	166055	115719	91831.2	64255	79455.2	306219	422945	250559	165600	143034	226459	200387	227554	-	-	-	-	-	-	-	-	-	-	-	1.84305	0.0351586
T3_positive	MW0015867	Arachidonoyl-N,N-dimethyl amide	FA	Others	C22H37NO	332.287	331.288	8.1506	[M+H]+	23.6453	3	0.6174	rp	45280-17-9	5283408	-	36695	-	1632.42	1492.66	1875.05	2020.92	2003.23	2714.69	2080.27	2803.77	2165	3230.15	2853.44	3779.73	4716.33	3946.63	5899.82	3061.7	3340.82	3585.6	-	-	-	-	-	-	2.14007	0.00778971	2.34877	1.2319	up	-	-
T3_positive	MW0063310	Rebaudioside F	Flavonoids	Flavonoid	C43H68O22	959.436	936.42	2.6582	[M+Na]+	22.7375	3	0.7379	rp	438045-89-7	138107979	-	263502	-	1339.66	1484.18	536.12	2183.08	2516.13	2781.12	2562.94	3994.11	5202.9	2722.52	2564.69	2198.39	471.78	2302.63	2984.77	3095.82	3135.54	3137.96	-	1.54931	0.0196933	2.14211	1.09903	up	-	-	-	-	-	-	-
T3_positive	MW0055243	Nandrolone	Hormones and hormone related compounds	Hormones and hormone related compounds	C18H26O2	275.2	274.193	6.2374	[M+H]+	4.75208	2	0.9107	rp	434-22-0	9904	HMDB0002725	1434	C07254	38456.3	34302.8	24206	67774.6	60312.3	55754.9	36989.1	34195	16636	15062.7	95627.6	93417.2	46789.5	44312.2	66950.6	65518.8	65684	63782.9	-	-	-	-	-	-	-	-	-	-	-	1.72627	0.0249295
T3_positive	MW0117878	2,4,6,8-Decatetraenoic acid dehydropiperidide	Organic acid and Its derivatives	Organic acid and Its derivatives	C15H19NO	230.154	229.147	7.6725	[M+H]+	5.90596	3	0.6496	rp	43110-68-5	131751450	HMDB0033531	-	-	3084.08	5663.15	4061.51	4660.45	3393.61	3085.22	9044.57	9202.99	6843.76	4961.21	1779.5	1665.77	3013.87	3293.51	3744.95	2758.62	3207.27	3450.6	-	-	-	-	-	-	-	-	-	-	-	1.83132	0.0258266
T3_positive	MEDN1534	Tagatose	Carbohydrates and Its metabolites	Sugars	C6H12O6	163.06	180.063	0.8085	[M+H-H2O]+	0.118177	3	0.713	rp	41847-61-4	439312	HMDB0003418	-	C00795	5203.85	5286.76	2272.76	5052.05	3664.28	4060.57	3624.79	10589	13714.5	13424.7	8350.49	9378.1	13022.9	10403.3	20852.5	13073.2	14228.3	13446.7	ko00052,ko01100	-	-	-	-	-	2.00701	0.020563	2.88678	1.52946	up	-	-
T3_positive	MW0061343	Prostaglandin D2 Ethanolamide	Hormones and hormone related compounds	Hormones and hormone related compounds	C22H37NO5	418.258	395.267	5.11	[M+Na]+	2.13412	2	0.9261	rp	398138-28-8	5283120	HMDB0013629	-	-	41712.9	30945.9	25190	69332.7	57135.5	19558.4	16982.8	25695.5	23292.9	24756.2	46371.4	26472	55737.5	34761.2	41012.6	40439.2	38241.2	40374.9	-	1.7129	0.0481345	0.491651	-1.02429	down	-	-	-	-	-	-	-
T3_positive	MEDP1605	Glu-glu	Amino acid and Its metabolites	Small Peptide	C10H16N2O7	241.082	276.096	2.782	[M+H-2H2O]+	3.26828	3	0.6134	rp	3929-61-1	439500	HMDB0028818	-	C01425	977.52	3231.43	2831.83	2688.19	1956.73	11879.4	5373.42	5467.88	4758.93	10742.8	1105.34	2745.37	3013.86	2794.84	3457.29	6313.15	6271.51	5891.27	-	1.88126	0.0224535	3.27088	1.70968	up	-	-	-	-	-	1.90265	0.027091
T3_positive	MW0017183	Guggulsterone	CoEnzyme and vitamins	CoEnzyme and vitamins	C21H28O2	313.212	312.209	8.4001	[M+H]+	10.212	3	0.7998	rp	39025-23-5 | 95975-55-6	6450278	-	-	-	646.61	383.4	3515.7	1425.91	3967.15	3186.25	748.4	458.05	1378.14	1935.15	2572.68	5093.54	5901.79	3187.17	4851.33	2213.82	2456.11	2305	-	-	-	-	-	-	1.45216	0.0430006	2.17396	1.12033	up	1.82778	0.00849385
T3_positive	MW0124170	Fuberidazole	Heterocyclic compounds	Heterocyclic compounds	C11H8N2O	149.044	184.064	4.2579	[M+H-2H2O]+	12.8827	3	0.6652	rp	3878-19-1 | 101575-84-2	19756	-	72512	C18737	139466	289480	159840	497951	70744.8	429923	718556	573482	747813	226910	387168	186387	649829	511695	765900	332941	335789	335906	-	1.45971	0.0378354	2.32979	1.2202	up	-	-	-	-	-	-	-
T3_positive	MW0012677	17alpha-Hydroxypregnenolone	Aldehyde,Ketones,Esters	Ketones	C21H32O3	447.117	332.235	7.6725	[M-2H+3K]+	16.2152	3	0.6682	rp	387-79-1	91451	HMDB0000363	5352	C05138	3816.16	1723.65	1666.32	21973	7402.64	26468.8	37243.1	43996.1	46898.7	11639.9	5536.73	2626.68	38371	46732.4	46275.9	24141	25593.5	27040	ko00140,ko01100,ko04913,ko04927,ko04934	1.74239	0.0118217	4.54453	2.18413	up	-	-	-	-	-	-	-
T3_positive	MW0103432	8-Hydroxyguanosine	Nucleotide and Its metabolites	Nucleotide and Its metabolites	C10H13N5O6	300.096	299.087	2.8176	[M+H]+	5.02585	3	0.7706	rp	3868-31-3	135407175	HMDB0002044	44820	-	3711.3	56758.4	46555.1	29493.1	44422.7	6955.58	45676.6	33948.1	9385.41	10364.8	43862.8	49509.9	27956.6	54502.4	60888.1	43762.7	45473.4	44461.8	-	-	-	-	-	-	-	-	-	-	-	1.60711	0.0291068
T3_positive	MW0061829	Methyl 5,9,12-octadecatrienoate	FA	Others	C19H32O2	293.247	292.24	8.0271	[M+H]+	3.19617	3	0.8164	rp	38406-57-4	35027731	-	45141	-	7673.59	2062.73	3579.66	7810.67	6971.11	6441.95	6011.72	3217.42	6424.87	12975.2	11634.4	12224.4	20263.5	13052.8	28118.5	7915.9	10373.5	11375.1	-	-	-	-	-	-	1.88174	0.0192094	3.0356	1.60198	up	1.82571	0.0306242
T3_positive	MW0129795	11,12-Dimethoxydihydrokawain	Aldehyde,Ketones,Esters	Ketones	C16H20O5	275.125	292.131	5.872	[M+H-H2O]+	6.98548	3	0.7804	rp	38146-60-0	592220	HMDB0030767	-	-	500.02	102.98	37.66	19077.8	219.16	16991.3	25766.3	29183.6	28210.8	130.93	264.87	384.24	32010.4	18762	30619	12381.6	12333	12370.8	-	1.31466	0.0446834	5.02982	2.33051	up	-	-	-	-	-	-	-
T3_positive	MW0049177	Dehydroabietinol	Alcohol and amines	Alcohols	C20H30O	286.237	286.23	3.9021	[M+]+	20.0825	3	0.6743	rp	3772-55-2	15586718	-	53603	-	11715.5	4729.97	2600.6	5052.18	1442.04	2867.15	1898.05	3781.57	2427.48	2209.19	5228.63	4661.7	4272.37	8643.14	7639.82	4052.43	4690.5	4874.95	-	-	-	-	-	-	-	-	-	-	-	2.11217	0.0130281
T3_positive	MEDP1667	Phe-Glu	Amino acid and Its metabolites	Small Peptide	C14H18N2O5	295.129	294.122	2.0412	[M+H]+	2.27455	2	0.8776	rp	3617-45-6	151134	HMDB0028994	23833	-	38840.6	18980.8	51746.3	58507.4	66037.4	25311.5	18914.8	17302	69161.5	33131.1	18310.2	17882.3	21354.1	17681.7	18786.8	22052.2	21861	21313	-	-	-	-	-	-	1.82714	0.0273432	0.401581	-1.31624	down	-	-
T3_positive	FDATN01012	Sodium cholate	Others	Medicine	C24H39NaO5	373.273	430.269	5.4612	[M+H-2H2O]+	0.520165	3	0.7726	rp	361-09-1 | 206986-87-0	23668194	-	-	-	319887	278550	262658	656611	471605	798756	205329	438137	100729	118525	1.10268e+06	1.85372e+06	701931	593608	759924	583141	587617	583007	-	-	-	-	-	-	-	-	-	-	-	1.79777	0.042056
T3_positive	MW0000209	Cytochalasin e	Benzene and substituted derivatives	Benzene and substituted derivatives	C28H33NO7	513.27	495.226	5.0922	[M+NH4]+	19.0257	3	0.6484	rp	36011-19-5	5458385	-	44249	-	25591.9	47951.1	17039.1	49474.7	127501	43276.5	6872.17	18315.3	13781.4	21379	12694.9	66043.6	45440.1	57576	58289.9	51724.6	51832	50458.8	-	-	-	-	-	-	-	-	-	-	-	1.50722	0.0463296
T3_positive	MW0000156	Brucine	Heterocyclic compounds	Heterocyclic compounds	C23H26N2O4	395.196	394.189	3.6086	[M+H]+	3.84481	2	0.9172	rp	357-57-3 | 145428-94-0	442021	-	43921	C09084	88037.6	50022.3	109987	116124	93807.8	32016.9	28010.1	34353.3	39007.8	35321.4	45666.8	31714.6	53787.7	63834	38173.4	50615.2	51517.2	52975.6	-	2.03249	0.00693867	0.368378	-1.44074	down	-	-	-	-	-	-	-
T3_positive	MW0012772	Glyceryl arachidonate	GL	MG	C23H38O4	379.282	378.277	8.2874	[M+H]+	5.7567	3	0.8708	rp	35474-99-8	5282281	HMDB0011578	-	C01885	6552.49	6193.85	9014.24	5120.26	7586.91	9545.19	7759.33	8440.67	2883.99	12046.8	18216.9	22735.7	12166.6	12659.2	10471	9078.32	10246.9	10653.1	ko00561,ko01100,ko04714,ko04923,ko04975,ko04977	-	-	-	-	-	1.92636	0.0189335	2.2122	1.14548	up	-	-
T3_positive	MEDP1339	LPC(18:1/0:0)	GP	LPC	C26H52NO7P	522.354	521.356	7.1919	[M+H]+	2.80355	1a	0.8634	rp	3542-29-8	53480465	HMDB0010385	-	C00157	63017.9	54596	45064.2	68318.1	62355.6	23675.1	75783.6	24114.3	102950	27324	137937	62925	107699	108817	94963.3	69340.7	71999.8	77104.4	ko00564,ko00590,ko00591,ko00592,ko01100,ko04723,ko05231	-	-	-	-	-	-	-	-	-	-	1.56997	0.0370373
T3_positive	MW0154516	N-Isopropylammelide	Heterocyclic compounds	Heterocyclic compounds	C6H10N4O2	246.996	170.08	1.8642	[M-H+2K]+	9.7	3	0.5799	rp	35200-63-6	441083	-	-	C06553	412.97	1039.94	437.07	1505.45	297.97	869.55	1974.86	1867.86	2361.45	1173.79	421.03	400.63	1092.32	1640.27	1621.61	1113.11	1159.56	1235.76	ko01100	1.50418	0.0352812	2.23304	1.15901	up	-	-	-	-	-	-	-
T3_positive	MW0015412	5-trans U-44069	FA	Oxidized lipids	C21H34O4	333.24	350.246	7.5301	[M+H-H2O]+	10.0786	3	0.8867	rp	330796-57-1	91746438	-	45679	-	1265.57	967.4	2029.57	3338.25	1063.19	3250.84	5597.73	6609.07	6591.96	4164.3	7549.02	5003.74	9996.23	8275.23	10758.2	4694.48	5364.35	5209.37	-	1.90545	0.00331384	3.02562	1.59723	up	2.12161	0.00135856	4.79946	2.26287	up	-	-
T3_positive	MW0012743	19-Noretiocholanolone	Aldehyde,Ketones,Esters	Ketones	C18H28O2	277.216	276.209	6.5943	[M+H]+	1.47062	3	0.7805	rp	33036-33-8	14009228	HMDB0005886	-	-	26606.2	67465.2	66702.8	73417	40476.8	40635.1	47863.7	54396.9	35156.3	31087.3	116894	104118	90252.2	85245.3	55788.4	79422.8	76735.1	76255.9	-	-	-	-	-	-	-	-	-	-	-	2.04425	0.00625087
T3_positive	MW0109788	Tacrine	Heterocyclic compounds	Heterocyclic compounds	C13H14N2	199.13	198.116	4.0764	[M+H]+	19.2863	3	0.822	rp	321-64-2	1935	HMDB0014526	-	C01453	1964.13	11072.5	857.71	94622.3	1039.96	102704	130848	111639	110736	5265.79	2586.25	694.75	111943	102216	124925	42188.8	45141.9	44864	-	1.4423	0.0414153	4.20963	2.07369	up	-	-	-	-	-	-	-
T3_positive	MW0142323	2-Deoxyecdysone	Aldehyde,Ketones,Esters	Ketones	C27H44O5	413.3	448.319	3.1571	[M+H-2H2O]+	14.2144	3	0.6839	rp	31575-91-4	13939876	-	-	-	19391.8	34932.2	23155.4	38092.6	39019.4	14190.2	13555.4	21269.3	8173.98	13093.3	13190.1	12552	13977.6	7387.16	12414.1	19054.9	18754	18892	-	1.84987	0.0100009	0.454632	-1.13723	down	2.04212	0.00742582	0.385021	-1.37699	down	-	-
T3_positive	MW0063776	Testosterone enanthate	Hormones and hormone related compounds	Hormones and hormone related compounds	C26H40O3	401.304	400.298	5.9428	[M+H]+	0.557369	3	0.6224	rp	315-37-7	9416	HMDB0005814	-	C08157	10887.9	2820.29	6410	13936	7559.9	9919.91	1840.22	3106.58	2563.16	1304.37	16517	9135.04	5197.67	9403.02	18568	10180.9	10144.1	9304.64	-	-	-	-	-	-	-	-	-	-	-	1.87306	0.0309274
T3_positive	MW0105588	Allopurinol	Nucleotide and Its metabolites	Nucleotide and Its metabolites	C5H4N4O	137.045	136.038	1.8543	[M+H]+	1.5581	2	0.9223	rp	315-30-0 | 180749-08-0 | 180749-06-8 | 73334-58-4 | 180749-09-1 | 180749-07-9 | 184789-03-5 | 291279-53-3	135401907	HMDB0014581	-	-	57136.6	120013	37846.4	70167.2	62668.3	11107	14112.7	13130.6	8312.5	29007.1	49547.2	32713.8	67138.1	22581.6	69596.1	43866.1	44049.5	44094.3	-	2.01924	0.0144521	0.217548	-2.2006	down	-	-	-	-	-	1.94541	0.0194521
T3_positive	ZINC12405245	Methyl linolenate	FA	Others	C19H32O2	293.247	292.24	7.5301	[M+H]+	3.24379	2	0.8898	rp	301-00-8	5319706	-	-	-	4513.09	4980.54	15358.7	8051.26	9152.4	6895.87	18084.4	10531	7923.19	21880.9	27778.4	18877.4	15940.5	14686.1	36176.4	14455.1	15116.5	15710.4	-	-	-	-	-	-	1.8666	0.0207207	2.6978	1.43178	up	-	-
T3_positive	MW0105468	Ala-ile	Amino acid and Its metabolites	Small Peptide	C9H18N2O3	427.251	202.132	1.5982	[2M+Na]+	3.69804	3	0.8463	rp	29727-65-9	7408079	-	23844	-	58.65	757.99	435.27	21.99	399.1	6443.89	3653.37	5398.35	2225.92	6156.54	15.54	780.91	17.28	47.47	17.81	834.85	910.21	646.36	-	1.91341	0.0046334	14.2726	3.83518	up	-	-	-	-	-	2.18855	0.00394417
T3_positive	MW0122868	Anhydrobrazilic acid	Organic acid and Its derivatives	Organic acid and Its derivatives	C12H10O5	234.054	234.053	1.5271	[M+]+	10.8288	3	0.5938	rp	29107-21-9	4303260	-	43627	-	128.91	161.48	153.54	3653.04	176.61	3933.84	3855.47	4726.21	4182.36	1480.49	57.49	184.53	3704.93	3285.92	4173.83	1834.32	1686.53	1808.27	-	1.78869	0.0154612	4.25366	2.08871	up	-	-	-	-	-	-	-
T3_positive	FDATN00862	Tilorone hydrochloride	Others	Medicine	C25H36Cl2N2O3	411.257	482.21	1.7739	[M+H]+	19.1251	3	0.8161	rp	27591-69-1	33958	-	34544	-	1715.79	971.32	1102.03	1050.7	1021.98	15764.9	7316.86	10873.1	5509.21	18445.6	1101.34	3.82	1383.16	922.35	25.33	3810.02	3781.46	3817.53	-	2.16863	0.0130888	9.87913	3.30438	up	-	-	-	-	-	1.87021	0.0108866
T3_positive	MW0142877	3-Chloro-L-alanine	Amino acid and Its metabolites	Amino acid derivatives	C3H6ClNO2	145.987	123.009	1.2359	[M+Na]+	24.919	3	0.5862	rp	2731-73-9	439772	-	-	C02635	4453.96	5958.7	4750.78	8204.23	8375.19	6958.69	5063.23	4562	2677.85	3194.1	1048.61	1080.97	3208.13	1961.6	1192.87	4161.22	3605.2	4341.17	-	-	-	-	-	-	2.08414	0.00261161	0.26753	-1.90223	down	1.9104	0.0167574
T3_positive	MW0056887	1-Palmitoyl-2-oleoyl-sn-glycero-3-phosphocholine	GP	PC	C42H82NO8P	760.584	759.578	7.4414	[M+H]+	0.60688	3	0.8809	rp	26853-31-6	5497103	HMDB0007972	-	C00157	88885.6	74349.7	85648.2	102959	84558.4	74122.1	52982.4	43124.6	51954.3	35381.9	56343.6	38972.4	47909	29445.5	20364.2	60183.6	60630.8	54716.4	ko00564,ko00590,ko00591,ko00592,ko01100,ko04723,ko05231	-	-	-	-	-	2.03091	0.000392236	0.442333	-1.17679	down	-	-
T3_positive	MW0055024	MG(18:2/0:0/0:0)	GL	MG	C21H38O4	319.261	354.277	8.0448	[M+H-2H2O]+	3.70541	3	0.6174	rp	26545-74-4	5283469	HMDB0242115	-	C01885	518.99	984.31	511.81	6023.66	2459.59	1707.19	2666.65	5529.81	9828.17	9607.54	2610.19	4506.06	8830.78	5622	8066.66	3053.22	4627.7	5129.18	ko00561,ko01100,ko04714,ko04923,ko04975,ko04977	-	-	-	-	-	1.60015	0.0387736	2.82289	1.49717	up	-	-
T3_positive	MW0120038	4,5-Dihydro-2-methyl-3-thiophenethiol	Heterocyclic compounds	Heterocyclic compounds	C5H8S2	133.013	132.007	4.2647	[M+H]+	2.80931	3	0.86	rp	26486-23-7	20442796	HMDB0039792	-	-	3502.35	12061.9	7956.08	12007.1	2689.47	28545.9	31567.1	30037.7	42857.5	8844.04	13038	9427.9	47726.1	28014.8	47602.5	18134	18976.6	18997.3	-	1.69179	0.0162641	3.71177	1.89211	up	-	-	-	-	-	-	-
T3_positive	MW0115792	2-(1-methyl-1H-imidazol-4-yl)acetic acid	Organic acid and Its derivatives	Organic acid and Its derivatives	C6H8N2O2	141.065	140.059	0.7909	[M+H]+	0.798615	3	0.8689	rp	2625-49-2	75810	HMDB0002820	3774	C05828	32238.4	122535	58778.9	52571.3	81487.3	434.05	6712.64	5866.61	59373	2906.42	175369	4379.31	2345.14	5386.99	1100.8	63364.8	65058.9	65111.8	ko00340,ko01100	1.70292	0.0231489	0.216601	-2.20689	down	-	-	-	-	-	-	-
T3_positive	MW0106002	Beauvericin	Benzene and substituted derivatives	Benzene and substituted derivatives	C45H57N3O9	784.428	783.409	6.0858	[M+H]+	15.4491	3	0.843	rp	26048-05-5	3007984	-	69114	-	35566.8	27623.2	15754	9879.52	57057.7	43916.6	18026.8	14794	15210.9	30875.3	31213.8	67246.7	68992.3	73929.1	52418	31703.1	31101.7	31653.7	-	-	-	-	-	-	1.47707	0.0314727	2.01397	1.01004	up	1.87923	0.00858255
T3_positive	MW0108877	N-oleoylglycine	Amino acid and Its metabolites	Amino acid derivatives	C20H37NO3	322.274	339.277	5.0386	[M+H-H2O]+	0.723795	3	0.8963	rp	2601-90-3	6436908	HMDB0013631	-	-	13581.6	11816.1	12258.2	25959	18640.2	4946.72	8812.88	10179.3	6299.04	8368.13	7711.7	8669.5	11975.6	12422	13986.9	13454.9	13454	13347.2	-	1.81386	0.0275106	0.469345	-1.09128	down	-	-	-	-	-	-	-
T3_positive	MW0054472	(1S,2R,3R,4S,5R,6S,8R,9S,13S,16S,17R,18S)-11-ethyl-13-(hydroxymethyl)-4,6,16,18-tetramethoxy-11-azahexacyclo[7.7.2.12,5.01,10.03,8.013,17]nonadecane-8,9-diol	Alcohol and amines	Alcohols	C25H41NO7	450.295	467.288	4.3041	[M+H-H2O]+	22.5104	3	0.6319	rp	26000-17-9	441746	-	-	C08697	270294	213038	198420	304978	332565	63747.5	119786	173761	115357	171568	136413	116929	170673	90423.2	155810	186526	184498	186609	-	1.80313	0.00382352	0.488305	-1.03414	down	-	-	-	-	-	-	-
T3_positive	MW0055186	Tetradecanoylcarnitine	FA	CAR	C21H41NO4	371.28	371.304	7.0672	[M+]+	23.5074	3	0.6516	rp	25597-07-3	53477791	HMDB0005066	-	-	936.56	7258.44	15091.8	12709.3	4658.94	4601.19	1682.13	4547.19	4140.28	15644.3	15197	21245.8	17285.4	20550.5	12648.7	10759	11333.9	12221.5	-	-	-	-	-	-	1.38032	0.0200467	2.13817	1.09638	up	1.8914	0.00640854
T3_positive	MW0123583	Dexchlorpheniramine	Heterocyclic compounds	Heterocyclic compounds	C16H19ClN2	292.165	274.124	3.3004	[M+NH4]+	23.6335	3	0.6613	rp	25523-97-1	33036	HMDB0240218	-	C06946	7625.01	6313.54	8959.66	17669.9	14042.1	3146.21	2149.82	6687.51	7675.37	6271.71	9917.38	7955.93	13975.9	12870.2	13261.2	11150.2	10898.5	10874	-	-	-	-	-	-	-	-	-	-	-	1.89957	0.0035181
T3_positive	MEDP0577	Carnitine isoC4:0	FA	CAR	C11H21NO4	232.154	231.147	1.1566	[M+H]+	4.19219	3	0.7164	rp	25518-49-4	10177002	HMDB0000736	-	-	8485.52	16198.8	9124.3	33574.9	24289.1	4642.88	3764.11	10144.8	360.89	1462.86	1734.19	1557.74	2862.33	4636.02	1580.92	3299.39	3020.48	2496.46	-	1.65711	0.0371564	0.222264	-2.16965	down	2.09952	0.0285265	0.13495	-2.88951	down	-	-
T3_positive	MW0150471	Gly-Pro-Ser	Amino acid and Its metabolites	Small Peptide	C10H17N3O5	260.124	259.117	1.2787	[M+H]+	0.230473	2	0.9122	rp	25249-76-7	193606	-	18748	-	30093	45057.9	38065.8	61624	62673.5	26338.9	25248	32456.4	19078.5	24490.6	20983.1	19053.9	38235.4	13127.9	26538.2	32396.2	30891.9	30636.6	-	-	-	-	-	-	1.74517	0.0174745	0.496553	-1.00998	down	-	-
T3_positive	MW0123137	Bismurrayafoline E	Heterocyclic compounds	Heterocyclic compounds	C48H56N2O4	725.427	724.424	7.6725	[M+H]+	5.4023	2	0.9087	rp	252350-80-4	101150699	HMDB0037741	-	-	4716.82	3310.97	11323.4	9827.58	14515.9	28697.3	9054.29	29793.4	15149	27103.9	85546.6	26735.8	17808.4	19003.7	16626.2	11652.1	14675.9	15722.7	-	1.5576	0.0301334	2.51285	1.32932	up	-	-	-	-	-	-	-
T3_positive	MW0156240	Pyriculol	Heterocyclic compounds	Heterocyclic compounds	C14H16O4	249.11	248.105	3.8044	[M+H]+	3.18656	3	0.8443	rp	24868-59-5	13873378	-	-	-	53862.9	52849.1	35785.9	42907.9	45152.6	20963	30481.7	36985.3	19060.4	11276.3	55117	60225.7	44297.2	64266.5	52100.5	39088	38205.7	38281.1	-	-	-	-	-	-	-	-	-	-	-	2.01978	0.000684133
T3_positive	MW0168720	L-Allothreonine	Amino acid and Its metabolites	Amino acids	C4H9NO3	119.048	119.058	1.2963	[M+]+	22.0169	3	0.6629	rp	24830-94-2	99289	HMDB0004041	7007	C05519	9945.18	15487.1	12286.2	13335.2	17545.6	13068.2	12706	7834.68	10487.4	7675.47	3349.76	6586.69	7747.81	7488.71	5247.47	9965.98	10040.8	9310.88	ko00260,ko01100	-	-	-	-	-	1.98372	0.00187198	0.443451	-1.17315	down	-	-
T3_positive	MW0109825	8-[(1r,2r,5r)-2-(2-Carboxyethyl)-5-hydroxy-3-oxocyclopentyl]-6-oxooctanoic acid	Hormones and hormone related compounds	Hormones and hormone related compounds	C16H24O7	329.159	328.152	7.4237	[M+H]+	0.109517	3	0.7013	rp	24769-56-0	161468	-	36186	-	7481.12	11700.8	14151.5	7921.68	6502.87	13659.1	19556.2	19376.7	19426.1	26449.2	30866.6	31279.8	25652.6	22673.8	21626.8	18092.8	20007.3	20844.7	-	1.87625	0.00442815	2.0618	1.0439	up	2.09931	0.000213248	2.76602	1.46781	up	-	-
T3_positive	MW0000171	Catharanthine	Alkaloids	Alkaloids	C21H24N2O2	337.185	336.184	2.9783	[M+H]+	11.4002	2	0.8871	rp	2468-21-5	5458190	-	-	-	25686.6	22522.3	24194.6	61622.4	52292.8	16792.2	10225.2	14709.5	17084.6	14008.2	9959.92	10639.2	16541.7	7319.92	14422.6	22106.6	23655	23943	-	1.804	0.0494023	0.390835	-1.35537	down	1.92239	0.0343137	0.316036	-1.66184	down	-	-
T3_positive	MW0126947	Vidarabine	Nucleotide and Its metabolites	Nucleotide and Its metabolites	C10H13N5O4	268.093	267.097	1.7212	[M+H]+	22.7807	3	0.7078	rp	24356-66-9	21704	HMDB0014340	-	C07195	1616.67	115161	82775.7	31398.1	86309.4	240.08	18206.9	850.93	221.65	809.03	33018.1	211.45	3631.48	26687.4	8567.16	17508.8	17424.7	17306.6	-	1.69042	0.0432732	0.0640753	-3.96409	down	-	-	-	-	-	-	-
T3_positive	MW0054414	L-Palmitoylcarnitine	FA	CAR	C23H45NO4	400.341	399.335	4.674	[M+H]+	0.482945	3	0.7898	rp	2364-67-2	11953816	HMDB0000222	5231	C02990	22132.1	20984.6	14277.4	20614.6	11169.7	19058.5	13592.4	14270.2	7817.11	11969.7	21046.3	33037.4	33652.9	23160.3	35526.2	25132.6	25762.6	26801.7	ko00071,ko01212	-	-	-	-	-	-	-	-	-	-	2.06677	0.00297947
T3_positive	MW0054126	Isopropyl linoleate	Aldehyde,Ketones,Esters	Esters	C21H38O2	323.294	322.287	8.0091	[M+H]+	3.17016	3	0.6764	rp	22882-95-7	5352860	-	265070	-	94.17	174.34	265.11	673.36	39.27	1594.22	1096.35	1539.67	2863.3	4429.96	419.43	922.91	3211.27	3974.6	2661.43	2166.55	2897.23	2897	-	1.95026	0.0263991	9.24654	3.20891	up	1.85519	0.0415341	8.97865	3.1665	up	-	-
T3_positive	MW0108239	Methotrexate	Heterocyclic compounds	Pteridines and derivatives	C20H22N8O5	455.179	454.171	4.9319	[M+H]+	1.42665	3	0.7715	rp	21672	126941	HMDB0014703	-	C01937	43637.7	164997	148881	114700	148572	74891.1	58986	58968.2	53206.6	50282.8	173971	124637	45300.4	125960	23178.3	99352.8	98730.1	99244.4	ko04976	1.53615	0.0391199	0.477353	-1.06687	down	-	-	-	-	-	-	-
T3_positive	MW0144376	Adiantifoline	Alkaloids	Alkaloids	C42H50N2O9	727.342	726.352	3.2646	[M+H]+	24.0032	3	0.6272	rp	20823-96-5	167937	-	-	C09323	22872.7	19954.3	19462.2	44525.3	33308.3	13095.1	11187.9	14675.3	12504.3	12018.5	9215.32	8456.03	19136.8	14822.8	10843.2	19513.5	19855.1	19836.1	-	1.91553	0.0329887	0.453039	-1.14229	down	1.84023	0.028616	0.445853	-1.16536	down	-	-
T3_positive	MW0140427	Limonene oxide, (-)-	Aldehyde,Ketones,Esters	Ketones	C10H16O	153.127	152.12	5.872	[M+H]+	1.55	3	0.8393	rp	203719-53-3	10953718	-	-	C19081	2047.52	3703.08	2368.05	10033.1	2395.16	9767.61	12923.8	13609.4	14259.5	2394.81	11200.5	2879.99	14456.4	12751.2	14188.8	8510.55	8528.69	8383.52	-	1.35484	0.0444131	2.57727	1.36584	up	1.52904	0.0310465	2.7	1.43296	up	-	-
T3_positive	MW0154494	[(2S,3S,4R,6S)-6-[(2R,3S,4R,5R,6S)-4-(dimethylamino)-5-hydroxy-6-[[(4R,5S,6S,7R,9R,11E,13E,16R)-4-hydroxy-5-methoxy-9,16-dimethyl-2,10-dioxo-7-(2-oxoethyl)-1-oxacyclohexadeca-11,13-dien-6-yl]oxy]-2-methyloxan-3-yl]oxy-4-hydroxy-2,4-dimethyloxan-3-yl] 3-methylbutanoate	Aldehyde,Ketones,Esters	Esters	C40H65NO14	752.435	783.441	6.5806	[M+H-H2O]+	15.5335	3	0.5138	rp	20283-69-6	101590520	-	-	-	60795.2	58270.7	43114.5	29107.1	22686.2	78159.6	58544.5	48476.7	53092.8	63959.3	71131.6	68573.7	153930	131985	131205	44104.9	44800.8	44768.2	-	-	-	-	-	-	1.87175	0.0132577	2.60231	1.37979	up	-	-
T3_positive	MEDP0585	FFA(18:4)	FA	Oxidized lipids	C18H28O2	277.216	276.209	7.8853	[M+H]+	0.967995	2	0.8156	rp	2012-14-8	5312508	HMDB0247623	35194	C16300	8195.76	16528.9	19625.2	16470.7	8075.92	20902.9	12796.9	23825.8	22315	42510.7	39141.2	16289.1	29220.8	54308.1	37395.5	25939.1	28466.4	28274.9	ko00592	-	-	-	-	-	1.77247	0.0226262	2.55971	1.35598	up	-	-
T3_positive	MEDP0245	Nicotinamide N-oxide	Alcohol and amines	Amines	C6H6N2O2	139.05	138.043	1.2786	[M+H]+	2.51038	1b	0.7482	rp	1986-81-8	72661	HMDB0002730	1503	-	51270.8	61701.8	60201.5	87696.1	97456.4	48806.7	79751.8	58073.6	57462.2	43425.8	18744.3	34766.7	35594.8	41343.6	15839.3	44293.1	40284.8	44427.1	-	-	-	-	-	-	1.94983	0.00525202	0.408255	-1.29246	down	-	-
T3_positive	MW0062239	Prostaglandin E2 Ethanolamide	Hormones and hormone related compounds	Hormones and hormone related compounds	C22H37NO5	378.271	395.267	5.9436	[M+H-H2O]+	17.1329	3	0.7243	rp	194935-38-1	5283119	HMDB0013038	3827	-	5085.04	287.43	1056.9	11944.4	10569.2	11593.5	2050.44	1612.26	2102.23	1299.83	23868.1	19645.5	6014.49	15182.5	13043.2	9962.98	10005.2	9949.47	-	-	-	-	-	-	1.38712	0.0366281	2.68645	1.4257	up	1.94935	0.0139953
T3_positive	MEDP0588	Ritalinic acid	Organic acid and Its derivatives	Organic acid and Its derivatives	C13H17NO2	184.107	219.126	1.749	[M+H-2H2O]+	11.5321	1b	0.5862	rp	19395-41-6	86863	HMDB0042008	-	-	8040.55	6787.82	3624.17	5560.74	11878.9	1379.32	1237.93	3414.32	1331.12	234.66	2984.5	4724.06	10197.6	2648.37	10604.9	2280.65	2207.14	2195.95	-	1.85771	0.0117593	0.211671	-2.2401	down	-	-	-	-	-	-	-
T3_positive	MW0005220	N'-Hydroxy-4-methylbenzenecarboximidamide	Benzene and substituted derivatives	Benzene and substituted derivatives	C8H10N2O	151.096	150.079	7.9916	[M+H]+	22.5529	3	0.6322	rp	19227-13-5 | 923023-83-0 | 69113-24-2	5493168	-	96505	-	567.59	437.39	1152.73	725.41	1002.85	1205.66	854.79	2063.38	3727.91	906.09	2097.16	2772.36	3018.87	2824.71	3081.9	1194.7	1690.01	1823.93	-	-	-	-	-	-	2.14873	2.86732e-05	3.54995	1.8278	up	-	-
T3_positive	MW0011897	PC(8:0/8:0)	GP	PC	C24H48NO8P	510.316	509.312	4.497	[M+H]+	5.75101	3	0.8998	rp	19191-91-4	24779244	-	45203	C00157	53998.3	32967.6	25649	42803.4	29930.1	14558.3	4758.2	18316.2	23270.7	11318.4	19535.1	5810.93	26727.6	17239.1	19666.1	34588.7	33027.9	34814.8	ko00564,ko00590,ko00591,ko00592,ko01100,ko04723,ko05231	1.77858	0.00751276	0.389654	-1.35974	down	1.6134	0.0162017	0.480062	-1.05871	down	-	-
T3_positive	MW0005348	5-(10,13-Nonadecadienyl)-1,3-benzenediol	Benzene and substituted derivatives	Phenolics	C25H40O2	373.31	372.303	7.8853	[M+H]+	0.803624	3	0.771	rp	189562-02-5	131752737	HMDB0039867	-	-	882.67	5420.06	4722.38	5721.54	5540.21	3639.43	2002.63	2695.86	6064.67	22182.9	17598	7397.15	7085.26	10590.8	9339.19	5739.2	7164.17	7387.41	-	-	-	-	-	-	1.46674	0.0323606	2.33368	1.22261	up	-	-
T3_positive	MW0014526	4-Methoxycinnamoyloleanolic acid methyl ester	Benzene and substituted derivatives	Benzene and substituted derivatives	C41H58O5	648.449	630.428	7.4281	[M+NH4]+	18.4187	3	0.5924	rp	189140-50-9	131751417	HMDB0033408	-	-	16978.6	2161.1	38735.7	32130.2	42581.3	44938	92039	73487.6	116776	35369.8	56313.2	13700.5	69869	75552.4	77850.8	39978.3	43307.4	47082.2	-	1.40381	0.0340338	2.73489	1.45148	up	-	-	-	-	-	-	-
T3_positive	MW0114283	Diprogulic Acid	Organic acid and Its derivatives	Organic acid and Its derivatives	C12H18O7	297.087	274.105	3.3899	[M+Na]+	16.6372	3	0.6786	rp	18467-77-1 | 68539-16-2	65420	-	-	C18825	4675.25	6417.12	1535.67	1531.66	2875.72	8592.95	12070.8	8166.34	5813.79	3848.88	11250.8	6571.12	11997.4	13735.8	12455.3	7913.63	7226.62	7583.36	-	1.49618	0.0375996	2.25957	1.17605	up	1.89821	0.0012212	3.28788	1.71716	up	-	-
T3_positive	MW0009233	Octabenzone	Benzene and substituted derivatives	Benzene and substituted derivatives	C21H26O3	327.19	326.188	1.882	[M+H]+	13.8688	3	0.8725	rp	1843-05-6	15797	-	-	-	34691	82029.9	50505	69933.6	65751.1	41072.9	42798	45406.9	23015.1	38460.3	21244.5	13129.2	55247.9	23639.4	25619.1	29249.6	25302.1	28406.6	-	-	-	-	-	-	1.74123	0.0172133	0.458486	-1.12505	down	-	-
T3_positive	MW0152590	Leucomycin a5	Aldehyde,Ketones,Esters	Esters	C39H65NO14	754.446	771.441	6.6991	[M+H-H2O]+	10.0901	3	0.646	rp	18361-45-0	5282324	-	-	-	36259.7	38684.8	22976.9	27245.9	25178.9	51239.1	29970.5	29696.3	50997.5	24139.9	55543.9	30646.7	70918.6	100041	81894.9	25736.8	25242.3	25833.6	-	-	-	-	-	-	1.76887	0.0305415	2.2551	1.17319	up	-	-
T3_positive	MEDN1064	N-arachidonoylglycine	Amino acid and Its metabolites	Amino acid derivatives	C22H35NO3	384.253	361.262	7.0672	[M+Na]+	4.35075	2	0.9381	rp	179113-91-8	5283389	HMDB0005096	-	-	10055.9	5353.92	5903.04	8697.62	41342.9	7964.84	2558.14	7486.19	6314.07	9291.71	4685.78	17384.8	15731.2	19138.5	16048	12780.2	13652.5	13919	-	-	-	-	-	-	-	-	-	-	-	1.55761	0.0331548
T3_positive	MW0055440	Octadecyl fumarate	FA	Others	C22H40O4	369.31	368.293	7.0199	[M+H]+	6.98246	3	0.66	rp	1741-93-1	6436905	HMDB0038073	-	-	2284.86	3019.19	3277.41	3585.93	3804.4	2482.33	5132.34	9189.19	5580	3497.38	8546.09	6460.28	6470.36	7163.43	7438.91	5534.45	6656.13	6396.48	-	-	-	-	-	-	2.16372	5.20068e-05	2.25892	1.17564	up	-	-
T3_positive	MW0055107	Monensin	Others	Medicine	C36H62O11	653.439	670.429	7.3525	[M+H-H2O]+	19.398	3	0.6378	rp	17090-79-8	441145	-	44322	C06693	20815.2	11030.7	26246	22646.5	12481.9	15509.2	23057.9	25244.9	35145.5	30100.6	39946.7	37125.6	50455.9	25965.1	36804.3	20718.1	31610.5	29239.4	-	-	-	-	-	-	1.85883	0.00481871	2.04137	1.02954	up	-	-
T3_positive	MW0126580	5-{9,32-Dihydroxy-6,10,13,20,32-pentamethyl-27-methylidene-33,34,35-trioxa-22-azahexacyclo[27.3.1.1^{1,4}.1^{4,7}.0^{12,17}.0^{17,23}]pentatriaconta-10,13,22-trien-14-yl}-3-methyloxolan-2-one	Aldehyde,Ketones,Esters	Esters	C42H63NO7	676.426	693.461	7.4058	[M+H-H2O]+	13.7874	3	0.8028	rp	170713-72-1	10532690	HMDB0030492	-	-	14805.3	5938.03	21971.2	18753.3	23027.2	13213.7	47199.4	23084.5	43091.2	13447.6	20854.8	33084.2	48117.4	28268	53197.8	18291.5	26239.5	25405	-	-	-	-	-	-	1.64452	0.0274221	2.17199	1.11902	up	-	-
T3_positive	MW0103913	(3S,5S)-3,5-Diaminohexanoate	Aldehyde,Ketones,Esters	Esters	C6H14N2O2	147.116	146.106	6.2269	[M+H]+	8.675	3	0.6264	rp	17027-83-7	439430	HMDB0012115	-	C01186	3332.1	1011.82	6299.68	2310.73	2076.68	2171.02	1197.34	1104.05	836.63	343.5	3735.25	2939.66	5334.94	1355.84	2114.54	2716.23	2994.58	3066.36	ko00310,ko01100	-	-	-	-	-	-	-	-	-	-	1.71847	0.043049
T3_positive	MW0169676	Pinolenic acid	FA	Others	C18H30O2	243.21	278.225	6.2198	[M+H-2H2O]+	5.73962	2	0.9149	rp	16833-54-8	5312495	-	35008	-	5798.49	3138.59	2251.61	14420.5	22301.7	13317.8	4591.9	3279.19	3957.39	727.66	20446.4	25992.6	13210.5	12579.1	11736.5	11979.9	12253.1	12077.8	-	-	-	-	-	-	-	-	-	-	-	1.79501	0.01161
T3_positive	MW0133624	2-(2-Amino-3-methoxyphenyl)-4H-1-benzopyran-4-one	Benzene and substituted derivatives	Benzene and substituted derivatives	C16H13NO3	285.125	267.089	4.5078	[M+NH4]+	4.72239	3	0.747	rp	167869-21-8	4713	HMDB0244751	-	C01555	4829.06	4746.77	4059.05	2572.77	1597.29	4907.42	1421.29	4371.59	1402.87	2327.84	15419.6	11411.5	4740.98	15646.1	7302.76	3911.37	4954.69	5259.65	ko00524	-	-	-	-	-	1.80165	0.0249873	3.06212	1.61453	up	1.98467	0.0177801
T3_positive	MW0106613	Ethephon	Others	Others	C2H6ClO3P	144.988	143.974	1.2309	[M+H]+	14.3841	3	0.6091	rp	16672-87-0	27982	-	-	C18399	10857.6	6755.05	7852.08	12636.1	15140.9	11032.8	9792.03	8430.5	5511.5	6721.66	2427.95	3619.21	4985.29	7070.25	4301.29	10979.4	10989.4	9295.84	-	-	-	-	-	-	1.85067	0.0118535	0.420797	-1.2488	down	-	-
T3_positive	MW0144835	Alangicine	Benzene and substituted derivatives	Benzene and substituted derivatives	C28H36N2O5	481.261	480.262	3.3603	[M+H]+	24.083	3	0.6432	rp	16531-04-7	442158	-	-	C09327	20040	19431.7	18040.6	19365.8	19165.8	8136.41	8209.99	11034.9	9178.41	10276.7	9803.54	10993.9	12981.8	12643.9	13378.8	18540	18196.7	17854.7	-	2.21528	3.32573e-06	0.487656	-1.03606	down	-	-	-	-	-	-	-
T3_positive	MW0113949	Azaperone	Heterocyclic compounds	Heterocyclic compounds	C19H22FN3O	328.19	327.175	3.6623	[M+H]+	23.1081	3	0.7906	rp	1649-18-9	15443	-	3933	C73189	46919.5	60470.2	74232.3	153925	110877	36413.3	45485.4	51442.4	37105.8	44565.8	108937	57411.1	126781	112305	110563	87635	89682.4	88649.4	-	-	-	-	-	-	-	-	-	-	-	2.14773	0.00596882
T3_positive	FDATN01034	Mexenone	Others	Medicine	C15H14O3	281.051	242.094	7.2098	[M+K]+	18.4913	3	0.7521	rp	1641-17-4	71645	-	-	-	2162.68	1608.91	2190.62	33962.2	1388.79	28030.5	59118.9	58631.3	54703.1	3402.08	3205.34	3770.57	44913.3	39188.9	13645.9	32412.3	33155.3	33474.8	-	1.53906	0.0404299	4.93513	2.30309	up	-	-	-	-	-	-	-
T3_positive	MW0144849	L-Alanyl-L-tryptophan	Amino acid and Its metabolites	Small Peptide	C14H17N3O3	276.138	275.127	3.8044	[M+H]+	13.0995	3	0.8072	rp	16305-75-2	85362	HMDB0013209	-	-	29015.3	35852.7	44687.3	115757	104641	19536.6	22142.5	30058.4	30518	23969.9	95362	82673.7	97812.3	90779.8	109992	63908.3	63810.5	65098.4	-	-	-	-	-	-	-	-	-	-	-	2.3796	1.07894e-05
T3_positive	MW0063419	Sambutoxin	Terpenoids	Terpenoids	C28H39NO4	436.284	453.288	7.5479	[M+H-H2O]+	0.279953	2	0.9337	rp	160047-56-3	129008908	HMDB0041085	-	-	5033.64	68391.3	56999.8	20206.5	4468.17	5002.96	7430.83	12969.7	11980.1	13655.3	23064.8	54367.8	18752.9	54774	33659.4	24185.8	26808.9	29189.6	-	-	-	-	-	-	-	-	-	-	-	2.01982	0.0228481
T3_positive	MW0154103	N,N'-(acridine-3,6-diyl)diacetamide	Alcohol and amines	Polyamines	C17H15N3O2	294.118	293.116	1.4826	[M+H]+	13.779	3	0.693	rp	15724-70-6	85070	-	96348	-	16394.7	51737.9	23143.9	25381.4	17028.5	4318.72	14421.1	17004.8	7045.48	16340	4875.6	4988.09	13481.3	5468.66	5153.2	17744	17747.1	17701.2	-	-	-	-	-	-	2.01845	0.0349033	0.254078	-1.97665	down	-	-
T3_positive	MW0123579	Desthiobiotin	Heterocyclic compounds	Heterocyclic compounds	C10H18N2O3	256.169	214.132	4.0056	[M+CH3CN+H]+	8.65	3	0.7693	rp	15720-25-9	643	HMDB0003581	-	C01909	3496.41	1933.42	2517.31	8192.72	6280.49	2047.81	2283.37	1527.3	1296.84	791.05	8592.24	7605.02	10904.9	10684.7	12639.3	4795.22	4469.7	4781.94	ko00780,ko01100,ko01240	-	-	-	-	-	1.76326	0.00631861	2.24912	1.16936	up	2.31281	0.000362552
T3_positive	MW0055326	N-methyl arachidonoyl amine	FA	Others	C21H35NO	318.279	317.272	4.7894	[M+H]+	0.588548	3	0.8658	rp	156910-29-1	5283392	-	36679	-	21057.1	12576.5	6810.27	16421.5	15558.9	7676.86	3651.22	5896.99	8880.78	98.71	9159.79	5978.77	17898.7	31728.9	28981.7	8424.41	8495.81	8487.52	-	1.29824	0.01371	0.36182	-1.46665	down	-	-	-	-	-	-	-
T3_positive	MW0123226	Carbofuran	Benzene and substituted derivatives	Benzene and substituted derivatives	C12H15NO3	222.111	221.105	4.5326	[M+H]+	7.42725	3	0.7085	rp	1563-66-2	2566	HMDB0031770	-	C14291	8659.89	23059.5	16788.8	9358.85	15226.7	1748.65	7698.32	5707.32	6445.16	7157.48	20816.9	15617.6	4741.33	15385.7	5211.32	12192.6	11509	11786.9	-	1.65569	0.0246755	0.393425	-1.34584	down	-	-	-	-	-	-	-
T3_positive	MW0011187	(3beta,24(241)Z)-24-Ethylidenelanost-9(11)-en-3-ol	Alcohol and amines	Alcohols	C32H54O	437.401	454.418	8.4295	[M+H-H2O]+	23.5625	3	0.5422	rp	155062-80-9	131752818	HMDB0040414	-	-	1095.42	1651.39	2442.4	2092.86	3265.72	2396.2	3029.87	4102.15	6545.22	2520.37	3215.3	4232.42	3866.91	5868.04	4605.61	1962.3	2236.42	2351.85	-	-	-	-	-	-	1.82461	0.00474412	2.06567	1.04661	up	-	-
T3_positive	MEDP0594	Dihydroactinidiolide	Aldehyde,Ketones,Esters	Esters	C11H16O2	181.121	180.115	4.8787	[M+H]+	1.73379	1b	0.6134	rp	15356-74-8	27209	HMDB0035240	-	-	551.56	1548.57	3371.97	30125.3	787.46	27865.6	49978.1	51001.4	69136.3	1237.86	615.1	1067.91	49005.1	34869.3	51048.3	36060.1	37645	36667.8	-	1.37386	0.0472875	5.47533	2.45294	up	-	-	-	-	-	-	-
T3_positive	MW0009999	Tropicamide	Benzene and substituted derivatives	Benzene and substituted derivatives	C17H20N2O2	249.146	284.152	4.7019	[M+H-2H2O]+	17.5226	3	0.6284	rp	1508-75-4	5593	HMDB0014947	-	-	2549.08	2471.12	1464.75	43779.8	835.24	44827	57231.1	55129.5	75366	1345.81	1689.36	1702.81	52887.1	26909	57722	42879.4	41933.2	42909	-	1.31866	0.0442906	4.57729	2.19449	up	-	-	-	-	-	-	-
T3_positive	MW0113215	5-Decanoyl-2-nonylpyridine	Heterocyclic compounds	Pyridine and pyridine derivatives	C24H41NO	360.323	359.319	8.6396	[M+H]+	6.21886	3	0.7777	rp	149682-94-0	85697559	HMDB0035516	-	-	12258.8	13253.5	17594.5	27390.2	15950.8	20314.3	24005.7	24548.6	62335.1	35313.9	62633.7	36718.4	53585.5	42825.5	42183.4	23306.1	27458.2	30301.3	-	-	-	-	-	-	2.07691	0.00106099	2.75249	1.46074	up	-	-
T3_positive	MW0009447	Phoxim	Benzene and substituted derivatives	Benzene and substituted derivatives	C12H15N2O3PS	281.051	298.054	8.3404	[M+H-H2O]+	2.62488	3	0.6223	rp	14816-18-3	9570290	-	-	C18757	543.78	541.2	329.56	6581.2	303.4	6701.8	11262.2	10445	13132.7	923.22	804.32	900.87	9857.16	15958.2	12984.2	7288.87	11512.7	11313.6	-	1.59443	0.0316047	5.11679	2.35524	up	-	-	-	-	-	-	-
T3_positive	MW0013943	Methyl glycyrrhetate	Organic acid and Its derivatives	Organic acid and Its derivatives	C31H48O4	485.359	484.355	8.6772	[M+H]+	4.36204	3	0.6532	rp	1477-44-7	629042	HMDB0034516	-	-	55447.5	107204	77346.2	91520.9	90715.8	100779	130898	54892.1	54434.1	231769	288094	187143	165153	114209	150003	95231.9	105946	115374	-	-	-	-	-	-	1.82663	0.0274857	2.14241	1.09924	up	-	-
T3_positive	MW0055407	N-retinylidene-N-retinylethanolamine	Terpenoids	Sesquiterpenoids	C42H58NO+	591.459	592.452	8.3404	[M+]+	24.5007	3	0.5266	rp	147427-87-0	11007064	HMDB0060196	-	-	72583.1	154829	92387.5	157332	80281.7	90666.6	177681	246429	265606	105019	379972	196362	180726	310495	175821	157763	199653	216475	-	-	-	-	-	-	1.76311	0.0249164	2.23062	1.15744	up	-	-
T3_positive	MEDP1058	Tauroursodeoxycholic acid	Bile acids	Bile acids	C26H45NO6S	517.326	499.297	5.3191	[M+NH4]+	8.2576	3	0.74	rp	14605-22-2	9848818	HMDB0000896	-	-	244812	146963	243803	280253	280421	77415.9	127554	85173	88214.6	200241	60391.9	152461	239396	171533	227020	210770	209230	210483	-	1.73054	0.00615774	0.483676	-1.04789	down	-	-	-	-	-	-	-
T3_positive	FDATN00230	Dexmedetomidine hydrochloride	Benzene and substituted derivatives	Benzene and substituted derivatives	C13H17ClN2	183.137	236.108	4.5343	[M+H-H2O]+	23.0918	3	0.6366	rp	145108-58-3	6918081	-	-	-	473.35	564.37	449.02	25125.6	228.04	29466.6	47258.8	40192.8	44315.2	451.16	418.85	168.42	29610.8	32540	47498	20554	20604.4	20010.8	-	1.41449	0.0316297	6.02392	2.5907	up	-	-	-	-	-	-	-
T3_positive	MW0168928	Methyl cholate	Aldehyde,Ketones,Esters	Esters	C25H42O5	405.313	422.303	6.9784	[M+H-H2O]+	22.7763	3	0.6131	rp	1448-36-8	10960835	-	73574	-	4848.17	3752.84	10926.6	12621.8	11549.8	5714.75	2537.34	811.17	1881.28	4967.74	2513.71	7687.52	6278.85	26627.7	6482.95	7258.21	7769.73	7981.6	-	1.44667	0.0363252	0.364133	-1.45746	down	-	-	-	-	-	-	-
T3_positive	MW0148590	Diprenorphine	Benzene and substituted derivatives	Benzene and substituted derivatives	C26H35NO4	426.261	425.257	3.9723	[M+H]+	1.12417	3	0.6978	rp	14357-78-9	443408	-	-	-	86.1	140.27	73.17	173.32	12.42	9334.32	3575.29	2182.57	1486.16	6785.15	152.2	49.38	360.08	223.58	562.55	3082.65	2913.4	2948.52	-	2.10688	0.0364307	48.1443	5.58929	up	-	-	-	-	-	2.12475	0.0407078
T3_positive	MW0126097	Phenol red	Heterocyclic compounds	Heterocyclic compounds	C19H14O5S	355.07	354.056	8.3404	[M+H]+	15.278	3	0.727	rp	143-74-8	4766	-	-	-	410.3	890.88	781.19	22945.2	803.23	28983.6	41850.1	38234.7	48667.1	3621.4	4422.2	1513.99	55657	59717.1	49165	31348.2	42086.2	41608.6	-	1.7076	0.0222144	6.24669	2.64309	up	-	-	-	-	-	-	-
T3_positive	MW0055484	Oleyl alcohol	FA	Others	C18H36O	286.31	268.277	6.5454	[M+NH4]+	0.563792	3	0.7162	rp	143-28-2	5284499	HMDB0029632	-	-	39952	33069.7	15643.9	48231.6	32684.7	9088.66	6039.37	33760.5	7398.73	18488.6	20341.2	6926.33	35197.1	14370.5	38692.5	31218.8	31870.1	31828	-	1.58266	0.0347511	0.440943	-1.18134	down	-	-	-	-	-	-	-
T3_positive	MW0054775	Mesterolone	Hormones and hormone related compounds	Hormones and hormone related compounds	C20H32O2	322.272	304.24	7.7256	[M+NH4]+	2.72326	3	0.5738	rp	1424-00-6	15020	HMDB0006036	-	D04947	1160.01	3459.43	2903.51	5912.03	6689.45	6179.93	2739.02	15155.7	3331.49	5285.65	11345.2	9623.15	7440.92	5506.31	6679.84	4378.64	5478.56	5709.32	-	-	-	-	-	-	1.47201	0.0228936	2.01722	1.01237	up	-	-
T3_positive	MW0007431	Isopropyl hexadecanoate	Heterocyclic compounds	Heterocyclic compounds	C19H38O2	316.321	298.287	6.4884	[M+NH4]+	1.17428	3	0.7671	rp	142-91-6	8907	HMDB0035474	-	-	74797.3	74892.4	15404.9	83609.1	93993.4	29638.4	28828.8	42891.2	9202.12	32505.4	79931.6	35815.8	52113.6	23595.7	55757.2	53296.8	52463.3	53420	-	1.301	0.0408465	0.41747	-1.26026	down	-	-	-	-	-	-	-
T3_positive	MEDN1056	Iminodiacetic acid	Organic acid and Its derivatives	Organic acid and Its derivatives	C4H7NO4	133.031	133.037	1.2653	[M+]+	14.6521	3	0.7318	rp	142-73-4	8897	HMDB0011753	-	C19911	38644.5	42272.4	32354.8	48061.1	61041.9	30926.2	37564.1	36061.1	39044.8	20754.8	12945.1	23991.8	23213.8	20335	22794.5	33572.1	32703.4	31002.2	-	-	-	-	-	-	1.99217	0.00533524	0.464442	-1.10643	down	-	-
T3_positive	MEDL01816	3,4-Dihydroxybenzaldehyde	Benzene and substituted derivatives	Benzene and substituted derivatives	C7H6O3	161.011	138.032	1.0003	[M+Na]+	23.6698	3	0.507	rp	139-85-5	8768	HMDB0059965	-	C16700	38213.1	40336.3	30281.5	55615.2	29133.7	29553.8	12939.2	23447.7	4629.83	22055.7	68542.1	13194.1	18452.4	21655.8	25798.2	28782.6	28695.5	26640.8	-	1.50021	0.0142069	0.478491	-1.06344	down	-	-	-	-	-	-	-
T3_positive	MW0127127	(E)-1-Propenyl 1-(propylthio)propyl disulfide	Others	Others	C9H18S3	223.063	222.057	7.2098	[M+H]+	1.73582	3	0.7007	rp	137363-95-2	5352729	HMDB0033072	-	-	1947.58	1884.41	2250.43	33399.8	2140.06	36260.5	76704.6	70090.2	56474.8	4135.31	4017.25	3172.07	52976.4	63439.2	53850.5	36293.1	37889.8	40443.1	-	1.59884	0.0336038	5.85421	2.54947	up	-	-	-	-	-	-	-
T3_positive	MW0120777	4-Methyl-5-thiazoleethanol	Alcohol and amines	Alcohols	C6H9NOS	144.047	143.041	2.676	[M+H]+	1.25815	2	0.8384	rp	137-00-8	1136	HMDB0032985	-	C04294	12985.1	27418.6	16197.9	31413	21390.2	3897.64	3400.17	19138.5	12050.6	12952.9	21661.4	32792.8	12631.9	21189.3	26745.2	14130.7	14862.9	15136.7	ko00730,ko01100,ko01240	1.51814	0.0341367	0.470179	-1.08872	down	-	-	-	-	-	1.66865	0.021905
T3_positive	MW0110424	L-Val-L-Ser	Amino acid and Its metabolites	Small Peptide	C8H16N2O4	205.121	204.111	0.8085	[M+H]+	23.4347	3	0.7974	rp	13588-94-8	6992639	HMDB0029136	-	-	2664.71	3322.39	2540.45	1739	4177	8465.04	6678.37	8379.04	12082.1	2236.85	6196.71	5070.49	8168.26	8256.36	8359.16	9361.17	9255.77	8583.58	-	1.51457	0.0407751	2.61995	1.38954	up	2.02241	0.00107506	2.49599	1.31961	up	-	-
T3_positive	MW0063599	Polyoxyethylene sorbitan monooleate	FA	Others	C24H46O6	413.325	430.329	8.395	[M+H-H2O]+	5.00637	3	0.5819	rp	1338-41-6 | 96094-21-2	3793749	HMDB0029888	-	-	28277.1	22989.9	74668.8	48556.6	82158.1	81055.6	113844	133155	77846.9	215463	205206	70482.7	156675	147642	167080	87082.1	106431	116237	-	1.66954	0.0407432	2.42105	1.27564	up	1.80778	0.00745623	2.91091	1.54147	up	-	-
T3_positive	MW0005692	5-Iodo-2-aminoindane	Benzene and substituted derivatives	Benzene and substituted derivatives	C9H10IN	259.997	258.986	2.6228	[M+H]+	7.55236	3	0.7423	rp	132367-76-1	131506	-	96598	-	1692.13	1437.66	808.69	1727.39	1320.51	1842.15	605.87	1340.28	874.43	1176.27	423.48	216.98	983.77	1258	568.55	1684.87	1671.99	1587.17	-	-	-	-	-	-	1.54472	0.0233159	0.49393	-1.01762	down	-	-
T3_positive	MW0008802	N-Acetyl-Neuraminic Acid	Amino acid and Its metabolites	Amino acid derivatives	C11H19NO9	310.114	309.106	0.826	[M+H]+	1.05	2	0.9198	rp	131-48-6 | 489-46-3	439197	HMDB0000230	-	C00270	11412.6	19487.3	11265.6	9612.94	10609.9	1741.82	21916.1	5421.66	3510.05	3595.93	6777.92	4834.65	5214.85	446.11	2695.38	13631.1	13570.4	13585.9	ko00520,ko01100,ko01250	-	-	-	-	-	1.6477	0.00537985	0.320074	-1.64352	down	-	-
T3_positive	MW0140013	6a,7,8,10a-Tetrahydro-1-hydroxy-6,6-dimethyl-3-(pentyl-5,5,5-D3)-6H-dibenzo(b,D)pyran-9-carboxylic acid, (6aR,10aR)-	Heterocyclic compounds	Heterocyclic compounds	C21H28O4	365.255	344.199	5.1274	[M+NH4]+	4.66913	3	0.7466	rp	130381-15-6	76969399	-	96632	-	2270.42	831.54	4290.5	1940.28	1499.26	4885.04	3990.93	5279.07	5405.93	3730.87	1836.45	4477.12	4778.28	4124.37	3722.19	5668.56	5462.6	5647.06	-	1.72442	0.00898003	2.15028	1.10452	up	-	-	-	-	-	-	-
T3_positive	MW0014675	5alpha-Androstan-3beta-ol	Alcohol and amines	Alcohols	C19H32O	294.274	276.245	7.0672	[M+NH4]+	11.4215	3	0.6503	rp	1224-92-6	92877	HMDB0005830	-	-	1524.93	2117.94	1907.29	1655.11	2993.82	2646.64	3550.07	4184.1	2468.74	2991.86	6793.82	6087.26	5869.58	4453.74	3895.27	2627.15	2940.95	2828.73	-	-	-	-	-	-	2.05365	0.00150022	2.65707	1.40983	up	-	-
T3_positive	MW0005943	Phenyl acetate	Benzene and substituted derivatives	Benzene and substituted derivatives	C8H8O2	181.023	136.052	4.5326	[M-H+2Na]+	1.825	2	0.9088	rp	122-79-2	31229	HMDB0040733	-	C15583	12990.4	6828.68	7112.02	6979.96	13741.8	11616.1	23032.6	11284	20592.2	7086.92	29556.7	26308.8	9538.86	14142.1	24192.9	15749.5	15860.5	15755.9	-	-	-	-	-	-	1.64795	0.0389108	2.17698	1.12233	up	-	-
T3_positive	MEDP0603	Cuminaldehyde	Benzene and substituted derivatives	Benzene and substituted derivatives	C10H12O	149.095	148.089	7.2996	[M+H]+	2.24755	1b	0.6927	rp	122-03-2	326	HMDB0002214	-	C06577	4433.46	6213.49	11191	6647.82	10975	5779.16	6509.48	2512.72	5057.61	9221.01	13033.9	15464.8	10490.8	13385.8	12637.4	7148.16	7917.69	8495.21	ko01100	-	-	-	-	-	-	-	-	-	-	1.89586	0.000923478
T3_positive	MW0010083	Xylometazoline hydrochloride	Benzene and substituted derivatives	Benzene and substituted derivatives	C16H25ClN2	263.162	280.171	5.8182	[M+H-H2O]+	17.0023	3	0.5002	rp	1218-35-5	5282386	-	-	-	694.22	1879.1	924.21	37459.1	1925.35	33193	60084.4	46181.2	48813.7	1583.59	2819.05	3542.19	56329.6	48907	49178	36093.1	36206.5	34955.7	-	1.40162	0.0480113	4.42741	2.14646	up	-	-	-	-	-	-	-
T3_positive	FDATP00838	Benzethonium chloride	Others	Medicine	C27H42ClNO2	448.294	447.29	7.8853	[M+H]+	5.74198	3	0.6949	rp	121-54-0 | 5929-09-9 | 1313-08-2	8478	-	43587	-	1311.83	3145.74	3479.6	3126.23	3640.52	2833.59	3083.38	10221.2	4726.28	4718.99	8630.06	4301.9	10193.2	7224.53	10029.8	5324.65	8615.67	9377.75	-	-	-	-	-	-	1.8906	0.00643058	2.74618	1.45742	up	-	-
T3_positive	MW0122852	Amprol	Heterocyclic compounds	Heterocyclic compounds	C14H19ClN4	243.159	278.13	3.9698	[M+H]+	0.190702	3	0.6903	rp	121-25-5	73341	-	43586	-	9627.52	7653.78	6932.77	12224.9	18762.3	2516.02	7609.35	9643.41	4817.6	2995.22	4840.38	2038.22	7773.14	6152.06	3627.23	6688.21	6709.57	6888.9	-	-	-	-	-	-	1.70497	0.0423555	0.442581	-1.17599	down	-	-
T3_positive	MEDN0167	Purine	Nucleotide and Its metabolites	Nucleotide and Its metabolites	C5H4N4	205.016	120.044	1.5271	[M+K+HCOOH]+	9.175	1b	0.7506	rp	120-73-0	1044	HMDB0001366	6193	C15587	5577.4	9370.66	4467.79	16329.6	145.5	17139.7	15145.1	17160.1	18103.1	10776.3	6097.96	6201.7	13445.4	17243.3	15095.8	10349.6	10391.1	10559.1	-	1.19163	0.0320824	2.18229	1.12584	up	-	-	-	-	-	-	-
T3_positive	MW0116719	6-(6-(3-Hydroxy-1,5-undecadien-1-yl)-2-pyridinyl)-1,5-hexanediol	Alcohol and amines	Alcohols	C22H35NO3	362.253	361.262	2.782	[M+H]+	11.294	3	0.8052	rp	119477-85-9	6449854	-	-	-	15476.4	17652.4	15254	17286.3	15062.3	10656.5	2155.95	11343.4	4647.32	6043.18	10152.9	4650.64	14819.4	12062.1	13207.5	15300.8	15108.3	15529.9	-	1.75141	0.00479962	0.431633	-1.21212	down	-	-	-	-	-	-	-
T3_positive	MW0063327	Retinal	CoEnzyme and vitamins	CoEnzyme and vitamins	C20H28O	302.247	284.214	7.5836	[M+NH4]+	3.66557	3	0.7167	rp	116-31-4	638015	HMDB0001358	-	C00376	293.52	216.86	641.84	3697.33	2517.63	673.41	2048	2869.79	5674.78	2658.82	515.68	671.6	595.81	504.7	213.38	1671.75	1833.99	1755.68	ko00830,ko01100,ko01240,ko04744,ko04977	-	-	-	-	-	-	-	-	-	-	1.99036	0.0487658
T3_positive	MW0154144	N2-(L-Phenylalanyl)-N1-(naphthalenyl)-L-arigninamide	Amino acid and Its metabolites	Amino acid derivatives	C25H30N6O2	447.256	446.243	2.9836	[M+H]+	9.68431	3	0.5934	rp	115871-02-8	443301	-	-	-	5616.41	9006.15	6274.29	7664.32	6838.01	23658.3	13459.7	10665.5	7280.23	23317	2446.44	2400.17	5423.51	2945.12	6437.83	8760.83	9197.2	8521.35	-	-	-	-	-	-	-	-	-	-	-	2.02042	0.0223485
T3_positive	MW0112209	Isoprenyl alcohol	Alcohol and amines	Alcohols	C5H10O	69.0694	86.0732	2.0944	[M+H-H2O]+	0.795464	2	0.9545	rp	115-18-4	8257	HMDB0033854	-	-	595.9	3218.56	506.11	14958.4	395.14	14051.1	14150.7	17581	16470.7	3908.63	1148.66	912.5	17709.9	15113.8	16918.9	9956.66	9968.02	10135.8	-	1.57278	0.0371791	3.3629	1.74971	up	-	-	-	-	-	-	-
T3_positive	MW0053451	Ganoderiol G	Aldehyde,Ketones,Esters	Ketones	C31H52O5	487.373	504.382	7.2626	[M+H-H2O]+	7.19069	3	0.755	rp	114567-48-5	15602268	HMDB0037780	-	-	8941.7	11919.1	10642.6	17364.1	26029.2	8041.19	19972.1	11213	18303.1	16107.5	44001	33515.4	19495	30211.7	37878.5	17966.1	20221.1	19796.3	-	-	-	-	-	-	1.79346	0.00888216	2.20439	1.14038	up	1.87464	0.00732335
T3_positive	MEDP0785	2,6,6-Trimethyl-2-cyclohexene-1,4-dione	Aldehyde,Ketones,Esters	Ketones	C9H12O2	153.09	152.084	6.8207	[M+H]+	1.32925	1b	0.6087	rp	1125-21-9	62374	HMDB0040216	-	-	72.17	185.89	9.36	12435.8	344.14	12531	16222.2	15784.4	15722.4	477.51	119.29	365.13	18998.9	14874.5	19155.7	12468.4	12838	12841	-	1.49944	0.0401621	4.65517	2.21883	up	-	-	-	-	-	-	-
T3_positive	MW0054899	Methyl linoleate	FA	Others	C19H34O2	295.263	294.256	7.5152	[M+H]+	5.47607	3	0.7478	rp	112-63-0	5284421	HMDB0034381	-	-	494.23	685.32	249.29	2578.21	519.6	4610.8	7585.79	5702.85	6351.88	1744.59	998.93	1694.26	5393.14	7260.25	6516.52	3813.28	4295.37	4068.49	-	1.8692	0.00884114	5.74286	2.52177	up	-	-	-	-	-	-	-
T3_positive	MW0115424	Triethylene glycol monomethyl ether	Alcohol and amines	Alcohols	C7H16O4	129.09	164.105	2.3056	[M+H-2H2O]+	0.946495	2	0.805	rp	112-35-6	8178	HMDB0062666	-	-	216.32	276.36	21.58	1961.76	75.94	2122.84	4266.52	3272.55	1763.28	498.36	400.46	223.93	4827.97	4510.18	4750.39	1506.57	1474.4	1448.21	-	1.57739	0.042977	4.67231	2.22414	up	-	-	-	-	-	-	-
T3_positive	MW0156495	Saikosaponin BK1	Terpenoids	Triterpene	C48H78O17	909.511	926.524	6.5943	[M+H-H2O]+	15.8191	3	0.6027	rp	110352-77-7	441945	-	-	C08976	4752.95	24645.1	25494	17155.3	85321.1	25586.6	7685.68	4741.46	17226.2	13180.1	18335.2	61692.1	41405.4	58995.2	26196.4	21620.8	21744.7	21827.2	-	-	-	-	-	-	-	-	-	-	-	1.78297	0.0289503
T3_positive	MW0052326	Dibutyl sebacate	Aldehyde,Ketones,Esters	Esters	C18H34O4	315.253	314.246	7.7611	[M+H]+	0.919044	3	0.7348	rp	109-43-3	7986	HMDB0041220	-	-	2361.91	1212.06	624.76	2433.64	739.74	567.41	1766.98	2797.48	7022.97	3194.06	2371.46	3360.53	6322.25	2784.64	7567.92	3108.44	3349.46	3631.78	-	-	-	-	-	-	1.78046	0.0411214	3.0394	1.60379	up	-	-
T3_positive	MEDP2201	tert-Butyl (4-(3-((7-(hydroxyamino)-7-oxoheptyl)carbamoyl)isoxazol-5-yl)phenyl)carbamate	Aldehyde,Ketones,Esters	Esters	C22H30N4O6	429.222	446.216	2.3406	[M+H-H2O]+	13.9323	1b	0.7037	rp	1045792-66-2	24951314	-	-	-	8707.15	8294.41	27121.5	38890.4	29866.3	3508.84	2687.29	5811.6	10517.2	3832.14	2321.23	3634.04	8261.85	4794.63	5758.17	11866.8	12263.8	11742.6	-	1.75166	0.0445401	0.233497	-2.09852	down	1.80886	0.0428916	0.219436	-2.18813	down	-	-
T3_positive	MW0126215	Pranlukast	Heterocyclic compounds	Heterocyclic compounds	C27H23N5O4	520.139	481.175	8.3404	[M+K]+	3.0384	3	0.6327	rp	103177-37-3	4887	-	45015	C71133	42.6	67.46	10.51	1497.22	44.35	1557.97	2431.48	3025.18	2604.33	73.35	225.96	149.73	1689.7	3302.29	2538.62	1289.87	2106.26	2108.75	-	1.49221	0.0351307	5.83122	2.5438	up	-	-	-	-	-	-	-
T3_positive	MW0138954	Methyl cinnamate	Benzene and substituted derivatives	Benzene and substituted derivatives	C10H10O2	163.075	162.068	7.1063	[M+H]+	0.8214	2	0.866	rp	103-26-4 | 1754-62-7	637520	HMDB0033833	66385	C06358	10066.1	12702.1	15722.4	15272.8	15603.1	17604.4	20814.1	23057.1	23506.2	27342.6	42379.4	38098.5	32942.1	29906.8	29170.4	22130.1	23805.1	25823.2	-	-	-	-	-	-	2.15813	0.000444305	2.48675	1.31426	up	-	-
T3_positive	ZINC3881649	Austricin	Flavonoids	Flavonoid	C15H18O4	263.128	262.12	4.674	[M+H]+	1.86357	3	0.7657	rp	10180-88-8	6713966	-	-	-	10569.6	3205.36	1011.14	11567.4	7804.98	50717.7	37613.9	47699.2	9539.1	19793.8	27135.2	591.96	21293.7	25461.5	21327.2	19504.9	19214.9	19116.3	-	1.66152	0.0281459	4.84108	2.27533	up	-	-	-	-	-	-	-
T3_positive	MW0169324	6-Benzylamino-2-(2-hydroxyethylamino)-7-methylpurine	Heterocyclic compounds	Heterocyclic compounds	C15H18N6O	299.16	298.154	1.3051	[M+H]+	4.40142	2	0.9091	rp	101622-50-8	512292	-	96580	-	48290.3	57478.8	47888.5	94841.5	69579	33777.8	23945	36485.1	15480.1	26938.5	27369.1	21375.7	40333.6	22279.7	24167.6	36911.1	34831.9	37309.1	-	1.90215	0.0107179	0.429537	-1.21914	down	2.03241	0.0106892	0.426076	-1.23082	down	-	-
T3_positive	MEDP1502	Trenbolone acetate	CoEnzyme and vitamins	CoEnzyme and vitamins	C20H24O3	313.175	312.173	1.447	[M+H]+	8.99162	1a	0.8861	rp	10161-34-9	66359	-	-	-	43666	51893.2	57913.3	124957	78744.3	38343.3	34625.3	41447.8	18046.7	24409	26250.2	14845.1	41071.6	23887.6	35654.7	36989.8	34723.6	37105	-	1.71993	0.0492471	0.439204	-1.18704	down	1.80722	0.0390559	0.396751	-1.33369	down	-	-
T3_positive	MW0000302	Irinotecan	Heterocyclic compounds	Heterocyclic compounds	C33H38N4O6	586.261	586.279	3.5725	[M+]+	21.1615	3	0.6184	rp	100286-90-6	60838	HMDB0014900	-	C16641	1969.96	733.2	391.12	226.68	710.48	18573.7	5962.3	9097.65	3734.71	21231	197.53	2160.02	857.38	1463.31	659.57	5208.35	4367.08	5171.71	ko00983	2.02587	0.0344394	14.5356	3.86152	up	-	-	-	-	-	2.0574	0.0369951
T3_positive	MW0005284	4-Nitrophenol	Benzene and substituted derivatives	Phenolics	C6H5NO3	157.06	139.027	4.7242	[M+NH4]+	1.85	3	0.5105	rp	100-02-7	980	HMDB0001232	4100	C00870	9936.65	5309.05	6611	13133.4	11904.6	4896.58	1697.2	5627.01	2289.06	1236.12	12770.8	13585.7	12565.8	7900.64	11741.6	6063.22	6155.81	5889.09	-	1.7972	0.0102578	0.335773	-1.57444	down	-	-	-	-	-	2.13774	0.00021725
T3_positive	MEDP2121	Pentadecylamine	Alcohol and amines	Amines	C15H33N	228.268	227.261	6.3824	[M+H]+	3.82144	1b	0.8867	rp	-	17386	HMDB0243828	-	-	916.65	421.3	120.52	765.08	825.99	189.98	1177.43	10064.6	9394.58	63174	5600.42	510.33	3205.8	10024.2	6881.61	5602.25	5719.9	5633.4	-	-	-	-	-	-	1.70089	0.0452125	8.5988	3.10414	up	-	-
T3_positive	MW0014392	4a-Carboxy-4b-methyl-5a-cholesta-8,24-dien-3b-ol	Alcohol and amines	Alcohols	C29H46O3	407.331	442.345	7.8144	[M+H-2H2O]+	0	2	0.9536	rp	-	23724596	HMDB0001181	6062	C15808	28589.2	17945.9	33445.3	40558.2	45678.1	54094.7	24075	25416.8	35052.3	28575.5	32244.9	50039.9	91200.3	99205	98051.2	49024.2	57920.7	57169	ko00100,ko01100	-	-	-	-	-	1.64413	0.0387034	2.23047	1.15735	up	1.76487	0.0391353
T3_positive	MW0151082	His-Ser-Leu-Lys	Amino acid and Its metabolites	Small Peptide	C21H37N7O6	484.29	483.281	2.9068	[M+H]+	2.03619	2	0.9524	rp	-	-	-	157667	-	156.37	276.67	184.2	82.26	260.2	19250.8	11451.4	6640.35	6443.44	17354.6	9.04	81.59	8.41	70.1	332.15	4902.68	4855.37	4910.5	-	2.22046	0.0105325	63.7081	5.9934	up	-	-	-	-	-	2.24224	0.0102497
T3_positive	MW0145461	Arg-Phe-Gln	Amino acid and Its metabolites	Small Peptide	C20H31N7O5	450.247	449.239	2.676	[M+H]+	3.96985	2	0.949	rp	-	145453906	-	20234	-	81.02	126.1	331.82	1594.62	63.64	36865.5	26870	6896.44	16840.3	54303	151.16	6.12	1963.72	7.56	1797.85	9827.66	8781.14	9653.5	-	2.12279	0.0269942	64.5254	6.0118	up	-	-	-	-	-	1.95606	0.0279973
T3_positive	MW0145394	Arg-Ile-Leu	Amino acid and Its metabolites	Small Peptide	C18H36N6O4	401.287	400.28	6.9286	[M+H]+	3.38097	2	0.9482	rp	-	145453854	-	20495	-	28973	30130.6	23116.9	63036.3	13414	13564.7	77307.9	77999.7	54762.8	15184.3	86652	67465.1	104167	44133.3	96867.4	57662.9	61483	61636.3	-	-	-	-	-	-	1.80675	0.0087807	2.51643	1.33138	up	-	-
T3_positive	MW0150931	His-Glu-Tyr-Lys	Amino acid and Its metabolites	Small Peptide	C26H37N7O8	576.278	575.27	3.2797	[M+H]+	0.505014	2	0.9473	rp	-	-	-	153067	-	207.66	165.79	168.14	312.89	571.75	16302.7	5552.58	3687.05	3753.91	15851.7	66	173.49	83.01	294.26	203.83	3635.54	3571.57	3566.91	-	2.16238	0.0392127	31.6555	4.98438	up	-	-	-	-	-	2.30122	0.0376589
T3_positive	MW0152224	Leu-Arg-Gly-Gln-Asp	Amino acid and Its metabolites	Small Peptide	C23H41N9O9	588.315	587.303	4.3041	[M+H]+	9.07064	2	0.944	rp	-	-	-	264356	-	5.73	151.47	83.73	124.91	102.82	144714	39258.4	28086.7	23758.1	108938	20.8	2178.01	2755.55	81.4	76.51	26975.6	26587.8	26848	-	2.17671	0.0478775	735.618	9.52281	up	-	-	-	-	-	2.11731	0.0497451
T3_positive	MW0144454	Ala-Ala-Gln-Asn-Leu	Amino acid and Its metabolites	Small Peptide	C21H37N7O8	516.279	515.27	2.3581	[M+H]+	3.68201	2	0.9414	rp	-	-	-	264948	-	37.58	13.79	30.53	39.71	33.12	4309.2	1830.07	1098.14	1124.54	3861.35	30.99	9.81	15.13	18.7	8.63	959.88	960.02	954.04	-	2.22724	0.0245019	78.9976	6.30374	up	-	-	-	-	-	2.37368	0.0240466
T3_positive	MW0151153	His-Val-Phe-Gly-Glu	Amino acid and Its metabolites	Small Peptide	C27H37N7O8	588.278	587.27	3.9345	[M+H]+	3.34139	2	0.9411	rp	-	-	-	264605	-	314.39	415.1	512.54	1244.32	1209.53	23465.9	9756.99	7959.54	10386	15888.3	1130.51	1218.47	503.74	1100.16	198.64	4599	4452.99	4099.09	-	2.16805	0.0105301	18.2519	4.18997	up	-	-	-	-	-	2.27362	0.0107946
T3_positive	MW0152494	Leu-Ser-Leu-Pro-Glu	Amino acid and Its metabolites	Small Peptide	C25H43N5O9	558.304	557.306	4.2354	[M+H]+	7.34905	2	0.9408	rp	-	-	-	264997	-	17.73	18.81	59.47	12.69	15.83	14013.1	5161.49	2187.58	2746.85	12488.9	44.02	7.95	48.29	56.14	29.3	2188.3	2126.97	2133.48	-	2.22359	0.0425419	293.888	8.19912	up	-	-	-	-	-	2.33095	0.0427513
T3_positive	MW0152462	Leu-Pro-Arg-Leu-Pro	Amino acid and Its metabolites	Small Peptide	C28H50N8O6	595.395	594.385	7.6372	[M+H]+	3.33242	2	0.9405	rp	-	-	-	264807	-	24082.9	19764.4	22654.2	31965.7	31926.6	39780.8	30343.1	30945.8	22169.2	22163.9	40795.8	53886.1	62187.9	48980.6	74008.7	30554.7	33086	35882.3	-	-	-	-	-	-	2.08386	0.00378361	2.14626	1.10183	up	-	-
T3_positive	MW0152307	Leu-Glu-Ala-Ile-Asn	Amino acid and Its metabolites	Small Peptide	C24H42N6O9	559.308	558.301	4.2354	[M+H]+	7.12879	2	0.9383	rp	-	-	-	264264	-	179	52.87	175.75	367.19	214.61	24479.8	9448.36	1208.77	7934.11	21531.4	392.03	321.04	192.23	118.37	135.83	2339.92	2336.55	2289	-	2.1111	0.0435987	65.2932	6.02886	up	-	-	-	-	-	2.23656	0.0439393
T3_positive	MW0155970	Pro-Pro-Ala-Ala-Ile	Amino acid and Its metabolites	Small Peptide	C22H37N5O6	468.306	467.274	3.899	[M+H]+	1.22207	2	0.9368	rp	-	-	-	264803	-	759165	1.34515e+06	424738	631755	1.50282e+06	147555	296830	208439	213204	374177	619499	279965	251171	176133	258490	413318	411082	411894	-	1.91859	0.0292918	0.265931	-1.91088	down	1.8235	0.0390849	0.339919	-1.55674	down	-	-
T3_positive	MW0156786	Ser-His-Val-Lys	Amino acid and Its metabolites	Small Peptide	C20H35N7O6	470.274	469.265	2.6937	[M+H]+	3.71334	2	0.9366	rp	-	-	-	226227	-	83.32	2659.15	18.47	2822.25	2719.49	169381	105242	57440.2	60259.9	113735	2866.58	8024.96	4199.61	25.15	12.18	43221.6	42037	42274.2	-	1.93966	0.00828846	60.9513	5.92958	up	-	-	-	-	-	1.96539	0.00858336
T3_positive	MW0162061	(3S,5S,10S,13R)-10,13-dimethyl-17-[(2R)-6-methyl-5-methylideneheptan-2-yl]-2,3,4,5,6,9,11,12,14,15,16,17-dodecahydro-1H-cyclopenta[a]phenanthren-3-ol	Others	Others	C28H46O	445.366	398.355	8.6422	[M+HCOO+2H]+	2.96384	2	0.9353	rp	-	25200387	-	-	-	4595.28	14718.3	13869.1	10635.3	14642.9	17291.7	11931.2	4476.15	11284.7	52832.3	51582.2	27321.2	28131.1	18716	24633.3	19407	30152.1	28343.7	-	-	-	-	-	-	1.74498	0.0276232	2.57238	1.36311	up	-	-
T3_positive	MW0150055	Glu-Leu-Ile-Leu-Ser	Amino acid and Its metabolites	Small Peptide	C26H47N5O9	574.342	573.337	4.7091	[M+H]+	1.3819	2	0.9337	rp	-	-	-	264713	-	26016.9	63894.9	39376.1	34981.7	26251	70886.7	28748.9	23207.1	46653.7	15632.3	42405.6	126128	51922.4	113914	83870.2	62578.4	62629.6	62608.3	-	-	-	-	-	-	1.65636	0.0481111	2.19525	1.13439	up	1.66177	0.0480125
T3_positive	MW0109640	Ser-Tyr-Arg	Amino acid and Its metabolites	Small Peptide	C18H28N6O6	425.214	424.207	7.4265	[M+H]+	1.38281	2	0.9298	rp	-	145457910	-	18195	-	108223	151372	219489	98092.4	97723.5	147155	328551	308537	304962	324658	420868	433059	286144	200681	291734	233515	260632	283291	-	1.74306	0.00897131	2.09492	1.06689	up	1.92104	0.00838342	2.41885	1.27432	up	-	-
T3_positive	MW0149738	Gln-Leu-Glu	Amino acid and Its metabolites	Small Peptide	C16H28N4O7	371.192	388.196	2.2705	[M+H-H2O]+	0.133484	2	0.9295	rp	-	11176715	-	18732	-	632461	529850	667369	1.0489e+06	1.39139e+06	272466	252251	517916	653417	547467	385140	227238	360701	536008	494014	505668	531014	510098	-	-	-	-	-	-	1.71529	0.0449981	0.469113	-1.09199	down	-	-
T3_positive	MW0144076	8-iso Prostaglandin F2d4	Hormones and hormone related compounds	Hormones and hormone related compounds	C20H30D4O5	341.266	358.266	7.69	[M+H-H2O]+	5.14878	2	0.9241	rp	-	-	-	96572	-	12200.7	10510	17582.3	12869.6	18436.4	19035.3	32794.3	29434.7	40715.6	26507.8	32355	32036	42904.1	28209.2	31281.1	21329.7	24402.1	24598.9	-	1.90089	0.0090875	2.07388	1.05233	up	2.1103	0.000411654	2.32944	1.21998	up	-	-
T3_positive	MW0150284	Gly-Ala-Asn-Val-Arg	Amino acid and Its metabolites	Small Peptide	C20H37N9O7	516.293	515.282	4.112	[M+H]+	6.59804	2	0.9239	rp	-	-	-	264502	-	847.01	326.7	770.05	9157.34	379.38	76585.3	30726.4	22252.1	23878.1	60790.3	1777.06	375.82	2000.26	1620.53	15.12	15096.4	14021.7	13353.6	-	2.0524	0.0197774	18.6606	4.22192	up	-	-	-	-	-	2.08418	0.0188442
T3_positive	MW0155411	Phe-Val-Lys-Lys	Amino acid and Its metabolites	Small Peptide	C26H44N6O5	521.346	520.337	3.8224	[M+H]+	1.40923	2	0.9239	rp	-	-	-	142447	-	18155.5	69149.3	42784.8	18728.2	31623.5	6939.9	9296.95	6496.71	13091.6	51554.4	2059.92	3794.88	16217.3	5948.23	7732.11	22815.7	22654.4	22417.6	-	-	-	-	-	-	1.89082	0.0351959	0.198139	-2.33542	down	-	-
T3_positive	MW0156981	Ser-Val-Lys-Arg	Amino acid and Its metabolites	Small Peptide	C20H40N8O6	489.306	488.307	3.8224	[M+H]+	0.930517	2	0.9225	rp	-	-	-	230453	-	1649.69	2530.3	3760.09	4112.42	6844.17	1244.45	1974.95	195.3	2651.26	3951.59	5893.26	6138.83	3638.32	9331.35	4390.71	4110.16	4218.71	4224.69	-	-	-	-	-	-	-	-	-	-	-	1.53258	0.0132056
T3_positive	MW0149734	Gln-Leu-Asn-Arg	Amino acid and Its metabolites	Small Peptide	C21H39N9O7	530.31	529.297	4.3579	[M+H]+	8.10987	2	0.9215	rp	-	-	-	211313	-	43.71	5.61	45.21	203.95	365.88	26659.3	10226.6	5863.23	6470.93	20239.8	19.25	143.65	90.36	7.64	45.97	5141.59	5071.24	5140.81	-	2.10967	0.0284108	104.551	6.70807	up	-	-	-	-	-	2.30856	0.027965
T3_positive	MW0156881	Ser-Phe-Tyr-Arg	Amino acid and Its metabolites	Small Peptide	C27H37N7O7	572.285	571.275	5.6039	[M+H]+	5.70949	2	0.9212	rp	-	-	-	225473	-	1195.59	1639.3	4120.17	1761.65	921.05	24729.8	12955.2	13505.6	10948.3	21523.2	2351.81	2379.16	1581.62	3089.98	1787.97	6602.02	6382.48	6902.26	-	2.13825	0.00451467	8.68066	3.11781	up	-	-	-	-	-	2.32889	0.00555179
T3_positive	MW0152471	Leu-Pro-Phe	Amino acid and Its metabolites	Small Peptide	C20H29N3O4	376.223	375.216	3.7691	[M+H]+	3.49875	2	0.9205	rp	-	25183214	-	20555	-	30233.8	53437	25450.6	17980.2	12848	7616.66	6396.38	30955.2	19805.1	8712.94	20641.2	18198.5	38402.8	47550	35168.2	24404	24464.7	24021.4	-	-	-	-	-	-	-	-	-	-	-	1.69704	0.0454144
T3_positive	MW0150853	His-Asn-Ile	Amino acid and Its metabolites	Small Peptide	C16H26N6O5	383.204	382.197	7.2008	[M+H]+	2.03546	2	0.9193	rp	-	145455768	-	18529	-	1790.03	2768.88	3254.88	2975.99	1899.27	3510.51	3505.4	3306.04	5011.4	8267.08	6175.42	6801.3	7231.66	6852.49	9900.76	5121.4	5732.77	6061.1	-	-	-	-	-	-	2.18712	0.000671441	2.91288	1.54244	up	-	-
T3_positive	MW0153488	Met-Ala-Lys-Lys-Asp	Amino acid and Its metabolites	Small Peptide	C24H45N7O8S	592.301	591.305	3.7691	[M+H]+	3.61022	2	0.9164	rp	-	-	-	264123	-	715.06	336.99	1201.79	1068.35	1029.47	84059.3	27400.7	23273.9	20806	70678.5	1085.19	213.4	709.31	356.72	1502.29	24746.8	24744.1	24623.5	-	2.20691	0.0291067	51.9844	5.70001	up	-	-	-	-	-	2.28942	0.0289024
T3_positive	MW0152493	Leu-Ser-Leu-Glu-Glu	Amino acid and Its metabolites	Small Peptide	C25H43N5O11	590.296	589.296	3.7691	[M+H]+	10.1983	2	0.9131	rp	-	-	-	264715	-	568.18	1606.59	2.80141e+06	4597.36	1019.73	1.44621e+07	4.57681e+06	3.5747e+06	2.98697e+06	1.26393e+07	1199.78	2768.53	2.56261e+06	942.08	2.18444e+06	3604162	3.63829e+06	3.63956e+06	-	1.92107	0.042183	13.6124	3.76685	up	-	-	-	-	-	1.68525	0.0499149
T3_positive	MW0116133	Deoxodeoxydihydrogedunin	Heterocyclic compounds	Heterocyclic compounds	C28H38O5	455.283	454.272	2.7199	[M+H]+	6.33559	2	0.9119	rp	-	6708592	-	43686	-	77.25	202.97	23.46	2806.62	53.59	90509.9	44987.3	38768.8	36434.7	33714.3	58.14	106.94	51.13	4651.18	1125.23	16780.7	15811.4	16073	-	2.09071	0.0102276	77.2514	6.27149	up	-	-	-	-	-	2.13312	0.0105228
T3_positive	MW0158499	Tyr-Ile-Glu	Amino acid and Its metabolites	Small Peptide	C20H29N3O7	424.207	423.201	2.4461	[M+H]+	5.62732	2	0.9103	rp	-	145458676	-	22318	-	45612.1	80694.3	34563.5	52550.3	43501.1	12220.4	9500.23	18565.7	28339.3	18280.9	14826	13705.8	20513.8	25603.6	26740.9	50313.6	46159.2	45922.2	-	1.98126	0.00914703	0.338261	-1.56379	down	1.96651	0.0138441	0.394635	-1.34141	down	-	-
T3_positive	MW0004150	n,n-Diisopropyl-3-nitrobenzamide	Benzene and substituted derivatives	Benzene and substituted derivatives	C13H18N2O3	251.138	250.132	2.1295	[M+H]+	1.53059	2	0.91	rp	-	221836	-	96347	-	18150.6	15459.4	20468.1	38421.5	37276.2	10488	12609.9	18227.3	14085.5	13090.8	9944.68	8904.69	15264.8	10766.9	15432.5	17299.7	17313.9	17034.3	-	-	-	-	-	-	1.73753	0.0455159	0.464753	-1.10546	down	-	-
T3_positive	MW0152519	Leu-Thr-Ser-Lys-Tyr	Amino acid and Its metabolites	Small Peptide	C28H46N6O9	611.343	610.333	3.7337	[M+H]+	3.16045	2	0.9077	rp	-	-	-	264317	-	978490	2.11306e+06	1.79885e+06	1.60959e+06	2.86608e+06	794336	535709	802484	925942	1.38241e+06	1.23256e+06	3.0806e+06	2.00321e+06	2.43322e+06	1.51837e+06	1.40814e+06	1.33697e+06	1.37382e+06	-	1.68928	0.0298634	0.474145	-1.0766	down	-	-	-	-	-	1.93069	0.0200391
T3_positive	MW0146282	Asp-Thr-Val-Ile-Glu	Amino acid and Its metabolites	Small Peptide	C24H41N5O11	576.301	575.28	3.6444	[M+H]+	10.8993	2	0.9072	rp	-	-	-	264197	-	90785.1	67447.6	80290.8	126154	223883	37223.6	15837.7	44691	31064.7	69519.9	30331.5	78003.6	129061	93443.5	76982.3	78974	75532	79464.4	-	1.74509	0.0484725	0.336986	-1.56924	down	-	-	-	-	-	-	-
T3_positive	MW0003092	2-Hydroxy-3-(4-hydroxyphenyl)propenoic acid	Benzene and substituted derivatives	Benzene and substituted derivatives	C9H8O4	163.039	180.042	3.184	[M+H-H2O]+	0.4	2	0.9065	rp	-	636708	HMDB0006915	-	C05350	241167	198170	182079	123439	170670	140334	87633.6	91518.2	120100	74307.9	136586	224620	188662	327223	186441	179700	164316	177055	ko00350,ko01100	-	-	-	-	-	-	-	-	-	-	1.98582	0.0225443
T3_positive	MW0155234	Phe-Ile-Phe-Met-Gly	Amino acid and Its metabolites	Small Peptide	C31H43N5O6S	614.296	613.293	4.5997	[M+H]+	8.05418	2	0.9064	rp	-	-	-	264228	-	3261.2	2234.36	393.38	3859.74	1551.47	205527	83034.8	48540.9	48433.5	147967	1672.88	1484.98	5160.79	2232.79	612.3	18854.7	24850.5	25811.5	-	2.13875	0.0271147	47.2121	5.56108	up	-	-	-	-	-	2.31241	0.0270824
T3_positive	MW0015175	7alpha-Hydroxypregnenolone	Aldehyde,Ketones,Esters	Ketones	C21H32O3	333.24	332.235	8.0271	[M+H]+	6.375	2	0.9062	rp	-	9967418	HMDB0060424	-	C18038	15754	1872.23	6793.45	22898	8088.25	5947.39	5378.36	7170.4	7530.43	12688.9	15200.1	30718.7	23443.3	31275.9	29835.5	15226.6	18600.2	18619.9	ko00140	-	-	-	-	-	1.57697	0.014729	2.35486	1.23564	up	2.19904	0.00212069
T3_positive	MW0010081	Xylazine	Benzene and substituted derivatives	Benzene and substituted derivatives	C12H16N2S	221.115	220.103	4.8936	[M+H]+	10.4025	2	0.905	rp	-	5707	HMDB0259938	-	-	1512.01	1897.35	1309.14	43806.4	225.99	43769.6	65642.8	60856.4	54726.4	718.34	1161.03	2252.81	67385.2	49403	68335.6	42472.8	42476.1	42674.5	-	1.27583	0.0428964	4.62994	2.21099	up	-	-	-	-	-	-	-
T3_positive	MW0155971	Pro-Pro-Asn	Amino acid and Its metabolites	Small Peptide	C14H22N4O5	327.168	326.159	4.9497	[M+H]+	2.20088	2	0.9047	rp	-	-	-	22094	-	100145	82887.1	98594.7	122185	35503.8	28417.5	29748.1	18849.2	32940.5	15424.1	133651	37433.1	98962.6	25592.9	113651	64816.7	64331.3	66013.3	-	1.92628	0.0108811	0.285397	-1.80896	down	-	-	-	-	-	-	-
T3_positive	ZINC56556	1-(Isopropylamino)-3-(1-naphthyloxy)-2-propanol	Benzene and substituted derivatives	Benzene and substituted derivatives	C16H21NO2	260.162	259.157	2.1557	[M+H]+	2.80462	2	0.9033	rp	-	91536	-	-	-	5173.58	5076.65	7096.98	3772.22	815.34	8956.37	7667.47	4821.98	12805.6	10164.7	4792.11	5382.28	9707.01	4890.31	6612.97	9183.94	8600.19	9199.36	-	1.36849	0.029635	2.02492	1.01786	up	-	-	-	-	-	-	-
T3_positive	MW0145876	Asn-Pro-Lys-Ala-Met	Amino acid and Its metabolites	Small Peptide	C23H41N7O7S	560.284	559.279	3.5006	[M+H]+	6.766	2	0.9022	rp	-	-	-	264223	-	164.23	439.34	463.06	168.86	43.6	16550.8	4608.55	4186.48	4352.93	9755.12	314.38	380.58	46.31	255.08	250.23	3371.94	2956.93	3336.93	-	2.10881	0.0335698	30.8453	4.94698	up	-	-	-	-	-	2.25547	0.0335107
T3_positive	MW0151602	Ile-Thr-Ser-Arg-Glu	Amino acid and Its metabolites	Small Peptide	C24H44N8O10	605.326	604.318	3.1033	[M+H]+	4.95126	2	0.9016	rp	-	-	-	264885	-	8229.9	14897.1	11530.5	15147.8	13977.6	7264.79	2822.01	253.32	12319.6	5146.18	6712.19	9119.33	9664.15	11042.5	8017.71	13966.4	13993.9	13931.6	-	1.24379	0.0219865	0.435946	-1.19778	down	-	-	-	-	-	-	-
T3_positive	MEDP1247	1-Deoxyvaleric-acid	Organic acid and Its derivatives	Organic acid and Its derivatives	C15H22O2	235.169	234.162	7.0494	[M+H]+	0.0378785	2	0.8747	rp	-	71448993	-	-	C20404	2757.43	3483.4	2871.09	7094.93	4113.9	7790.41	9420.8	10933.1	9304.68	4231.36	7391.67	6400.15	13756.5	12303	12822.6	7891.02	8673.63	8328.82	ko01100	1.6327	0.017543	2.05112	1.03642	up	1.91766	0.00893908	2.59213	1.37414	up	-	-
T3_positive	MEDP1364	(3beta,9xi,22S,23R)-3-Hydroxy-17,23-epoxyveratraman-11-one	Others	Others	C27H39NO3	408.311	425.293	6.3997	[M+H-H2O]+	2.38973	2	0.8305	rp	-	56776301	-	-	-	16825	5122.66	4830.15	16312.2	15242.5	24755.9	3415.79	4227.01	4086.07	7289.94	38224.8	66164.6	27198.6	20970.3	16974.8	18914.5	18819.1	18879.4	-	-	-	-	-	-	-	-	-	-	-	1.90536	0.0438267
T3_positive	MW0013473	2-Hexadecenal	FA	Others	C16H30O	239.237	238.23	8.1506	[M+H]+	1.06484	2	0.8248	rp	-	5280541	HMDB0060482	-	C06123	2702.82	2520.17	3079.82	3914.93	3578.53	4078.36	3441.01	4989.63	3542.59	4750.19	5805.75	6600.38	7348.95	7007.67	6960.89	5341.51	5731.27	6127.81	-	-	-	-	-	-	2.19165	1.09561e-05	2.13491	1.09418	up	-	-
T3_positive	MEDP1334	LPC(20:4/0:0)	GP	LPC	C28H50NO7P	544.336	543.332	6.8207	[M+]+	2.98077	2	0.8024	rp	-	24779476	HMDB0010396	-	C00157	36886.3	21342.4	24332.3	22645.8	14267.3	43994.2	35392.5	18284.1	39653.6	39602.3	79872.1	34572.9	45555.4	55463.2	52745.9	41989.1	44032.2	43788.3	ko00564,ko00590,ko00591,ko00592,ko01100,ko04723,ko05231	-	-	-	-	-	1.89841	0.0124515	2.24492	1.16666	up	-	-
T3_positive	MW0150185	Glu-Tyr-Asn-Lys	Amino acid and Its metabolites	Small Peptide	C24H36N6O9	553.263	552.254	5.0922	[M+H]+	7.7197	3	0.8968	rp	-	-	-	135308	-	25449.3	18498.5	19583.4	29006.1	62128.8	17123.5	9191.36	11193.4	9631.98	23467.3	15655.9	40142.4	23693.3	27843.9	35534.8	28934	28113.1	28348.4	-	-	-	-	-	-	-	-	-	-	-	1.7684	0.0264932
T3_positive	MW0144699	Ala-Phe-Thr-Lys	Amino acid and Its metabolites	Small Peptide	C22H35N5O6	466.259	465.259	7.2626	[M+H]+	12.3619	3	0.8951	rp	-	-	-	105408	-	960.3	1893.05	693.15	6976.91	32182.4	4072.73	465.13	4807.74	320.79	3579.79	19619.3	4642.93	12066	10913.9	7862.33	3929.99	4835.83	5358.91	-	-	-	-	-	-	-	-	-	-	-	1.76617	0.0253358
T3_positive	MW0124951	(1-(5-Fluoropentyl)-1H-indol-3-yl)(4-methylnaphthalen-1-yl)methanone	Aldehyde,Ketones,Esters	Ketones	C25H24FNO	374.194	373.184	2.0059	[M+H]+	4.10642	3	0.8946	rp	-	66570720	HMDB0242280	-	-	24423.5	9624.41	20467.6	16782.1	16800	7076.48	13718.5	12457.1	364.93	5774.27	8668.69	6548.46	21404.1	14519.4	17775.9	20181.3	20099.4	18728.8	-	1.21804	0.0220175	0.447133	-1.16123	down	-	-	-	-	-	-	-
T3_positive	MW0164895	4-Methylzymosterol	Alcohol and amines	Alcohols	C28H46O	467.35	398.355	8.0448	[M+Na+HCOOH]+	0.085589	3	0.8942	rp	-	56927972	HMDB0302447	-	-	1719.71	4322.6	7413.88	7704.85	8533.52	4960.48	7417.45	7744.89	8135.41	12371	10116.4	12880.5	12328	12559.8	19426.9	8154.59	11881.9	11550.1	-	-	-	-	-	-	1.67932	0.00628941	2.2668	1.18066	up	-	-
T3_positive	MW0169694	Proadifen	Benzene and substituted derivatives	Benzene and substituted derivatives	C23H31NO2	354.243	353.236	5.2675	[M+H]+	3.96864	3	0.8922	rp	-	4910	HMDB0256783	-	-	20529.8	21115.1	25045.8	44781.9	38062.7	12806.3	13014.8	19131.2	8341.64	12136.9	25812.1	10609.1	30937	35606.5	39019.8	35530.5	34460.8	35595.6	-	1.84744	0.0228196	0.437561	-1.19244	down	-	-	-	-	-	1.69701	0.0338179
T3_positive	MW0106502	Benzyl n-[(2s)-4-methyl-1-[[(2r)-4-methyl-1-[[(2s)-4-methyl-1-oxopentan-2-yl]amino]-1-oxopentan-2-yl]amino]-1-oxopentan-2-yl]carbamate	Amino acid and Its metabolites	Amino acid derivatives	C26H41N3O5	498.294	475.305	4.0941	[M+Na]+	4.27728	3	0.892	rp	-	45103781	-	45589	-	29354.7	1568	15977.7	18067.2	46421	13478	1662.71	2035.11	6012.49	4318.25	6382.34	41030.7	42516.6	28299.4	25842.3	15248.7	16202.4	17336	-	-	-	-	-	-	-	-	-	-	-	1.91389	0.0201842
T3_positive	MW0054970	MG(0:0/18:2(9Z,12Z)/0:0)	GL	MG	C21H38O4	377.266	354.277	7.7556	[M+Na]+	0.775	3	0.8893	rp	-	5365676	HMDB0011538	-	C01885	21919.8	25067.5	64219.5	40594.1	43931.4	48755.1	50308.3	99028.5	28162	62979.2	110462	188824	59583.2	79143.5	94073.9	52506.2	59834.1	60672.3	ko00561,ko01100,ko04714,ko04923,ko04975,ko04977	-	-	-	-	-	1.83607	0.0359977	2.71844	1.44278	up	-	-
T3_positive	MW0152260	Leu-Asp-Gln-Gln-Val	Amino acid and Its metabolites	Small Peptide	C25H43N7O10	602.309	601.307	6.5415	[M+H]+	9.45723	3	0.8891	rp	-	-	-	264994	-	15150.1	9401.51	5156.67	9242.94	26056	13415.5	9624.58	10694.4	966.85	7293.41	23203.2	29304.8	16999.1	17175.7	17753.5	15208.1	14464.8	15121	-	-	-	-	-	-	-	-	-	-	-	1.5503	0.00458834
T3_positive	MW0151318	Ile-Ala-Trp	Amino acid and Its metabolites	Small Peptide	C20H28N4O4	389.222	388.211	7.4058	[M+H]+	8.25752	3	0.8882	rp	-	11538318	-	16630	-	5322.71	4394.92	10887	23157.7	24269.6	5687.4	6319.3	6186.02	6033.76	7900.14	15646.2	20139.5	34753.8	22077.7	39021.9	13441.2	13594.1	13665.5	-	-	-	-	-	-	-	-	-	-	-	2.27687	0.0111421
T3_positive	MW0166192	Lolitrem B	Aldehyde,Ketones,Esters	Ketones	C42H55NO7	686.404	685.398	6.8906	[M+H]+	3.69579	3	0.8882	rp	-	91820047	-	-	-	949.48	1676.54	1966.42	380.01	2472.37	6213.04	2377.22	11668	11636.9	12240	593.32	242.7	324.43	1642.56	217.21	4335.65	4153.75	4565.77	-	1.81142	0.0184663	5.9283	2.56762	up	-	-	-	-	-	2.15778	0.0129015
T3_positive	MW0015564	[(1S,6S,7S,8R,9R,13R,14R,16S,18R)-8-acetyloxy-11-ethyl-5,7,14-trihydroxy-6,16,18-trimethoxy-13-(methoxymethyl)-11-azahexacyclo[7.7.2.12,5.01,10.03,8.013,17]nonadecan-4-yl] benzoate	Benzene and substituted derivatives	Benzene and substituted derivatives	C34H47NO11	646.333	645.315	5.2146	[M+H]+	14.273	3	0.8877	rp	-	91746192	-	-	-	66596.8	282419	285883	179923	268215	121877	106990	83281.7	120443	51569.4	239238	207891	77491.7	217017	34801.9	171596	174004	173924	-	1.4354	0.0444532	0.44704	-1.16152	down	-	-	-	-	-	-	-
T3_positive	MW0124545	JWH 018 4-hydroxyindole metabolite	Aldehyde,Ketones,Esters	Ketones	C24H23NO2	358.186	357.173	4.1478	[M+H]+	7.39145	3	0.8864	rp	-	53394446	-	64906	-	18186.4	60025.1	35291.5	32419.3	44586.4	20803.3	17054.3	18293.9	13075.2	8311.59	29414.5	32740.3	29083.8	59836.2	5775.75	31979.8	30425.1	31394.4	-	1.78046	0.0281015	0.407007	-1.29688	down	-	-	-	-	-	-	-
T3_positive	MW0146294	Asp-Tyr-Asn	Amino acid and Its metabolites	Small Peptide	C17H22N4O8	411.152	410.144	1.882	[M+H]+	2.41079	3	0.8852	rp	-	145454594	-	17135	-	5522.11	1273.89	9396.07	3125.11	7731.23	1182.87	359.68	1140.27	2262.67	3214.77	709.76	1055.91	652.79	1276.22	1545.5	2813.64	2598.44	2864.8	-	-	-	-	-	-	1.798	0.0412962	0.193733	-2.36786	down	-	-
T3_positive	MW0015865	Arachidonoyl-1-thioglycerol	FA	Others	C23H38O3S	395.262	394.254	2.0235	[M+H]+	1.7401	3	0.8841	rp	-	57496189	-	44974	-	578.91	545.77	187.35	355.3	259.49	14049.6	4913.34	3475.98	4169.04	11818.5	16.62	5.36	447.83	258.06	434.86	2457.75	2446.88	2473.06	-	2.15148	0.0286967	19.9429	4.31781	up	-	-	-	-	-	2.01747	0.0268662
T3_positive	MW0152917	Lys-Asp-Val	Amino acid and Its metabolites	Small Peptide	C15H28N4O6	361.211	360.201	4.6029	[M+H]+	5.1653	3	0.8817	rp	-	91974732	-	21394	-	8967.75	416.95	8008.84	3855.46	2170.24	12691.8	5875.14	800.45	11414	10106.3	7275.69	10477.1	17101	26338.5	16598.5	13590.9	12736	14093.7	-	-	-	-	-	-	1.60378	0.0254904	3.32166	1.73191	up	-	-
T3_positive	MW0123754	Doramapimod	Heterocyclic compounds	Heterocyclic compounds	C31H37N5O3	528.293	527.29	3.952	[M+H]+	4.05408	3	0.8799	rp	-	156422	HMDB0251587	-	-	1204.36	859.19	841.72	171.21	833.87	7754.34	6092.05	6932.98	4605.81	9970.21	764.89	52.71	324.75	198.93	842.8	4350.5	4216.87	3999.67	-	2.07037	0.00176663	9.04149	3.17656	up	-	-	-	-	-	2.17122	0.00146393
T3_positive	MW0153166	Lys-Trp-Phe	Amino acid and Its metabolites	Small Peptide	C26H33N5O4	480.265	479.253	4.5504	[M+H]+	9.25379	3	0.8798	rp	-	10116644	-	19429	-	1120.53	2790.14	1344.24	1420.25	411.66	21525.8	11624	4863.93	7319.25	16606.6	549.34	129.56	1198.03	222.83	1516.66	5966.31	5832.05	5863.51	-	2.02374	0.021832	8.74011	3.12765	up	-	-	-	-	-	2.14911	0.0180979
T3_positive	MW0153546	Met-Glu-Leu-Tyr-Arg	Amino acid and Its metabolites	Small Peptide	C31H50N8O9S	711.356	710.342	4.8609	[M+H]+	5.8695	3	0.8782	rp	-	-	-	264541	-	12758.8	66211.4	46745.2	40668.7	86291.1	24254.7	14492.8	14106.2	13423.7	11208.4	46848	38909.5	14800.5	29916.3	26479.3	33247.8	32414.8	33025.2	-	1.65183	0.0460903	0.306662	-1.70528	down	-	-	-	-	-	1.71551	0.0406658
T3_positive	MW0051263	1,2-Dioctanoyl-sn-glycerol	GL	DG	C19H36O5	367.248	344.256	8.1506	[M+Na]+	0.249559	3	0.8776	rp	-	148879	HMDB0116368	-	C00641	8.18	278.76	318.05	340.27	872.35	749.99	970.88	1617.11	467.85	956.56	1394.35	3034.27	2033.14	1974.07	3339.8	1286.87	1978.71	1777.56	ko00561,ko00562,ko00564,ko01100,ko04070,ko04730	1.23895	0.0395141	2.62014	1.38964	up	1.67441	0.00326774	6.47863	2.69569	up	1.93654	0.0135806
T3_positive	MW0144505	Ala-Asn-Val	Amino acid and Its metabolites	Small Peptide	C12H22N4O5	303.17	302.159	5.6386	[M+H]+	7.614	3	0.8773	rp	-	145453533	-	17844	-	202933	266413	260984	445508	200037	144811	43720.7	40839	49260.1	79013.6	310423	194661	279254	161497	196515	205219	198546	202054	-	1.95933	0.00722939	0.259939	-1.94375	down	-	-	-	-	-	2.07996	0.0024659
T3_positive	MW0145323	Arg-Gln-Asp-Glu-His	Amino acid and Its metabolites	Small Peptide	C26H41N11O11	684.306	683.299	2.3581	[M+H]+	0.3272	3	0.8766	rp	-	-	-	264412	-	496.53	7966.51	8142.81	1577.71	5753.93	4806.89	472.31	1498.51	679.49	755.98	3867.95	4066.15	9658.25	9401.05	5626.15	4407.54	4644.31	4452.95	-	-	-	-	-	-	-	-	-	-	-	1.98811	0.014618
T3_positive	MW0151501	Ile-Leu-Val	Amino acid and Its metabolites	Small Peptide	C17H33N3O4	344.254	343.247	3.1211	[M+H]+	7.62976	3	0.8756	rp	-	53776302	-	22109	-	10551.9	11337.7	13135.5	11120.8	23768	167316	60753.2	34236.2	79446.8	140407	5808.44	13004.2	8754.87	23005.2	13379.4	46536.5	46317.1	46320.8	-	2.05649	0.0291664	6.89646	2.78586	up	-	-	-	-	-	2.13262	0.0277323
T3_positive	MW0150344	Gly-Gln-Phe	Amino acid and Its metabolites	Small Peptide	C16H22N4O5	351.166	350.159	5.1274	[M+H]+	2.33615	3	0.8702	rp	-	145455613	-	18224	-	21524.2	15799.1	5914.66	44484.6	15777.1	11502.9	43210.8	25086.7	48580.5	10430.8	51554.1	71762.7	56730.7	55958.7	25916.6	22684.1	20105.5	19623.7	-	-	-	-	-	-	1.62639	0.012648	2.53066	1.33952	up	-	-
T3_positive	MW0149915	Glu-Arg-His-Asp	Amino acid and Its metabolites	Small Peptide	C21H33N9O9	556.253	555.24	3.7866	[M+H]+	7.05278	3	0.8659	rp	-	-	-	133202	-	143.99	347.23	536.74	233.53	847.27	11737.4	6848.5	5182.33	6136.93	18053.5	126.4	545.56	270.71	267.18	187.9	3185.06	3463.07	3435.6	-	2.15736	0.018637	22.7426	4.50733	up	-	-	-	-	-	2.34034	0.0177832
T3_positive	MEDTN02450	N-(Cyclopropylmethyl)-7-[3,5-dihydroxy-2-(3-hydroxy-5-phenylpent-1-EN-1-YL)cyclopentyl]hept-5-enamide	Hormones and hormone related compounds	Hormones and hormone related compounds	C27H39NO4	424.286	441.288	5.0564	[M+H-H2O]+	7.53969	3	0.8658	rp	-	53393950	-	64708	-	29371.4	59811.6	116726	171832	81769.4	79231.1	12832.2	40500.7	107443	69351.7	104518	64042.4	167394	151777	155269	117616	117502	118100	-	-	-	-	-	-	-	-	-	-	-	1.54922	0.030568
T3_positive	MW0151504	Ile-Lys-Ala-Val-His	Amino acid and Its metabolites	Small Peptide	C26H46N8O6	567.351	566.354	4.1478	[M+H]+	16.6772	3	0.8643	rp	-	-	-	264915	-	23454.7	44819.6	34193.6	35402.8	55727.1	49634.5	22069.3	34265.2	7773.55	32668.6	42199.9	132439	64722.2	93965.3	58282.5	53029.6	52046.2	52968.3	-	-	-	-	-	-	-	-	-	-	-	1.72422	0.033395
T3_positive	MW0156738	Ser-Glu-Lys-Ile-Asp	Amino acid and Its metabolites	Small Peptide	C24H42N6O11	591.299	590.291	3.7691	[M+H]+	15.8298	3	0.8642	rp	-	-	-	264160	-	6109.73	8511.88	7486.93	8271.73	9943.64	522998	173805	153379	122840	465296	8328.21	10641.4	7236.06	8945.34	7137.17	124605	122452	128057	-	2.20643	0.0304236	35.6691	5.1566	up	-	-	-	-	-	2.33924	0.0305557
T3_positive	MW0157854	Thr-Val-Ala-Lys	Amino acid and Its metabolites	Small Peptide	C18H35N5O6	418.273	417.259	8.6422	[M+H]+	15.7062	3	0.8634	rp	-	-	-	238287	-	4426.4	10989.1	16102	7708.5	8049.84	4521.47	3880.52	6526.74	6427.68	5270.05	15142.7	10563.9	10006.9	10848.6	8787.78	6252.19	6411.75	6810.35	-	-	-	-	-	-	-	-	-	-	-	2.15669	0.00334068
T3_positive	MW0155908	Pro-Leu-Cys	Amino acid and Its metabolites	Small Peptide	C14H25N3O4S1	332.164	331.157	4.1478	[M+H]+	4.0685	3	0.8571	rp	-	145457504	-	17148	-	124843	182154	181059	506032	311352	103929	115177	139019	125304	111598	246202	191765	253263	295427	242792	219901	219276	220941	-	-	-	-	-	-	-	-	-	-	-	2.29896	0.000756025
T3_positive	MW0144582	Ala-Gly-Leu-Val-Ser	Amino acid and Its metabolites	Small Peptide	C19H35N5O7	446.254	445.254	2.9783	[M+H]+	11.5544	3	0.8546	rp	-	-	-	264588	-	1575.84	628.33	694.67	1056.97	1641.83	43615.4	27636.7	13070.6	26479.8	41300.4	433.87	6842.52	1050.73	8644.49	678.38	15264.9	15733.1	15792.2	-	2.21539	0.00615119	27.1727	4.76409	up	-	-	-	-	-	2.03069	0.00640583
T3_positive	MW0013296	24,25-Epoxywithanolide D	Heterocyclic compounds	Heterocyclic compounds	C28H38O7	487.267	486.262	6.3824	[M+H]+	5.50165	3	0.854	rp	-	14605182	HMDB0034193	-	-	64435.1	16051.5	44176	72922.5	143814	18019.1	15948.2	25958.8	27224.3	27687.5	32517.9	42212.1	71628.3	92252.1	88119.1	54099	54748.1	55716.9	-	-	-	-	-	-	-	-	-	-	-	2.04347	0.022882
T3_positive	MW0141638	17-phenyl trinor Prostaglandin F2 serinol amide	Hormones and hormone related compounds	Hormones and hormone related compounds	C26H39NO6	444.266	461.278	4.8343	[M+H-H2O]+	0.0705231	3	0.8535	rp	-	-	-	44883	-	15604.6	14641.3	28935.5	13961.1	72977.7	17281.5	9985.42	29283	21429.3	14073	45956.2	60241.2	45322.2	29239.9	31301	34236.6	33702.8	34027	-	-	-	-	-	-	-	-	-	-	-	1.99622	0.00915091
T3_positive	MW0153149	Lys-Thr-Glu-Lys-Ala	Amino acid and Its metabolites	Small Peptide	C24H45N7O9	576.332	575.328	7.7611	[M+H]+	7.1281	3	0.8526	rp	-	-	-	264296	-	24343.3	7225.03	13691.2	16602.3	10645.4	15242.8	15602.2	23813	26080.7	42920.4	27042.5	28917.8	30144.5	56811.9	26097.9	18643.5	22043.5	24248.7	-	-	-	-	-	-	1.81932	0.0252808	2.331	1.22095	up	-	-
T3_positive	MW0159058	Val-Leu-Asp-Phe-Glu	Amino acid and Its metabolites	Small Peptide	C29H43N5O10	622.313	621.301	7.9386	[M+H]+	15.2159	3	0.8512	rp	-	-	-	264828	-	1612.94	2529.28	797.27	1288.06	3698.29	2610.64	2327.2	4290.17	5335.5	5984.88	3379.49	1587.01	5575.72	10410.6	2675.15	8340.73	10972.3	11406.3	-	1.44143	0.0468312	2.07019	1.04976	up	-	-	-	-	-	-	-
T3_positive	MW0155794	Pro-Asn-Gln-Met-Ser	Amino acid and Its metabolites	Small Peptide	C22H37N7O9S	576.242	575.237	5.9258	[M+H]+	6.22647	3	0.8472	rp	-	-	-	264511	-	12347.3	10434.5	9707.22	11803.2	1667.62	13986.8	7657.22	13194.4	7565.87	9681.82	849.57	4608.65	5563.63	6200.61	5500.78	11247.8	11545.2	11214.1	-	-	-	-	-	-	-	-	-	-	-	1.5337	0.00906875
T3_positive	MW0155076	Phe-Ala-Gly-Lys-Gln	Amino acid and Its metabolites	Small Peptide	C25H39N7O7	550.295	549.291	3.4825	[M+H]+	7.06346	3	0.8444	rp	-	-	-	264660	-	227.71	1851.17	2996.03	2502.38	1496.02	15163.3	12118.9	14451.9	8654.85	8042.16	892.03	1447.66	1538.71	3012.86	5362.39	5911.12	6121.54	4563.57	-	1.89851	0.00150951	6.43988	2.68703	up	-	-	-	-	-	2.06495	0.00126616
T3_positive	MW0144468	Ala-Arg-Asp-Glu-Thr	Amino acid and Its metabolites	Small Peptide	C22H38N8O11	591.281	590.266	3.7337	[M+H]+	10.0244	3	0.8425	rp	-	-	-	264836	-	880566	823106	597903	648019	866531	55292	83387.6	166426	259622	155501	491727	451661	1.28138e+06	872061	883245	174076	205902	198102	-	2.08857	5.88944e-05	0.188733	-2.40558	down	-	-	-	-	-	2.1482	0.0111164
T3_positive	MW0145437	Arg-Lys-His	Amino acid and Its metabolites	Small Peptide	C18H33N9O4	440.264	439.266	1.9705	[M+H]+	19.9875	3	0.8422	rp	-	145453879	-	16758	-	63.6	65.19	2.72	1.77	275.82	15464.9	8332.79	10948.2	5639.93	16299.9	6.38	7.19	9.5	12.86	5.88	4312.02	4360.35	4321.95	-	2.04317	0.0052631	138.562	7.11439	up	-	-	-	-	-	2.4029	0.00515355
T3_positive	MW0014120	3-Hydroxysintaxanthin	Aldehyde,Ketones,Esters	Ketones	C31H42O2	429.319	446.318	7.4945	[M+H-H2O]+	9.62581	3	0.8414	rp	-	131751826	HMDB0035641	-	-	89117	54846.1	20606.9	106709	125097	26758.5	108944	126670	280793	124462	184615	260602	85920.2	237763	129686	111875	122478	131564	-	-	-	-	-	-	1.46708	0.0347536	2.26701	1.18079	up	-	-
T3_positive	MW0145281	Arg-Asn-Phe	Amino acid and Its metabolites	Small Peptide	C19H29N7O5	436.23	435.223	2.1118	[M+H]+	2.84408	3	0.8408	rp	-	145453751	-	18855	-	1976.28	3247.54	2294.83	3663.13	603.58	6858.83	13217.6	11252.1	10747.9	17661.1	456.41	1200.84	4272.21	4479.56	216.33	4486.97	4624.45	4076.3	-	1.96368	0.00403942	5.06879	2.34164	up	-	-	-	-	-	1.95079	0.00254011
T3_positive	MW0169714	(8xi)-11,15-Dihydroxy-N-(2-hydroxyethyl)-9-oxoprost-13-en-1-amide	Hormones and hormone related compounds	Hormones and hormone related compounds	C22H39NO5	380.277	397.283	7.69	[M+H-H2O]+	5.49005	3	0.8392	rp	-	71433684	-	45430	-	2721.93	1037.91	5218.23	7902.96	5293.62	3651.01	4084.42	6041.97	5712.38	8134.32	7878.3	9768.19	10207.5	6200.82	11415.2	6486.79	8047.44	8256.83	-	-	-	-	-	-	1.53449	0.0154412	2.05054	1.036	up	-	-
T3_positive	MW0152304	Leu-Gln-Tyr-Lys-Asn	Amino acid and Its metabolites	Small Peptide	C30H48N8O9	665.349	664.354	4.9325	[M+H]+	16.6151	3	0.8392	rp	-	-	-	264385	-	13811.8	183694	130356	104552	97916	54261.6	18641.9	36935.3	6972.5	19437.7	146974	542228	47244	103307	7649.85	86862.1	88151.4	86984.3	-	1.43447	0.0434938	0.256914	-1.96064	down	-	-	-	-	-	-	-
T3_positive	MW0015194	cis-7-Hexadecenoic Acid methyl ester	FA	Others	C17H32O2	269.247	268.24	7.5479	[M+H]+	4.78728	3	0.8301	rp	-	14029831	HMDB0061858	-	-	4054.34	2028.78	1411.88	3380.74	2002.35	4257.75	3776.94	7132.53	7646.1	5040.9	2356.57	3782.66	3930.15	3264.56	7865.84	4146.5	4950.29	5053.95	-	1.71126	0.0143429	2.16292	1.11298	up	-	-	-	-	-	-	-
T3_positive	MW0111238	11,11-Dideuterio-N-(2-hydroxyethyl)octadec-9-enamide	Alcohol and amines	Amines	C20H39NO2	328.321	325.298	7.8144	[M+H]+	7.12699	3	0.829	rp	-	71434281	-	96399	-	15517.1	50078.5	15209.3	52762.7	9231.26	82281.9	82629.7	23774.5	56658.5	66624.9	37481.5	131787	12203.5	40974.1	23888.3	41497.9	46696.7	49780	-	1.42604	0.0467075	2.18468	1.12742	up	-	-	-	-	-	-	-
T3_positive	MW0155910	Pro-Leu-Glu-Gly-Lys	Amino acid and Its metabolites	Small Peptide	C24H42N6O8	543.327	542.306	3.8313	[M+H]+	17.0964	3	0.8289	rp	-	-	-	264456	-	4290.61	18566.2	9736.96	4282.08	8789.59	738.27	1341.11	549.66	1280.32	10655.8	1310.73	692.4	2691.16	1512.25	858.9	5412.96	5760.63	5888.56	-	-	-	-	-	-	2.06003	0.0410169	0.154722	-2.69225	down	-	-
T3_positive	MW0157735	Thr-Lys-Ser-Lys	Amino acid and Its metabolites	Small Peptide	C19H38N6O7	463.281	462.28	7.7434	[M+H]+	14.6665	3	0.8279	rp	-	-	-	234987	-	30003.5	43148.8	60240.8	70740.5	59221.4	30069.8	42957	71333.3	50398.9	28340.8	60500.3	69717.4	115763	91780.5	113055	49630.1	57904.9	62575.1	-	-	-	-	-	-	-	-	-	-	-	1.91322	0.0118773
T3_positive	MW0158099	Trp-Arg-Phe	Amino acid and Its metabolites	Small Peptide	C26H33N7O4	508.264	507.259	3.4646	[M+H]+	4.81174	3	0.8249	rp	-	11318143	-	19276	-	21887.8	94926.3	87874.2	69265	102928	39181	35465.6	35100.4	38518.2	25940.8	60961.6	47019.4	25500	71362.5	15835.2	59742.3	57393.9	57714.2	-	1.42056	0.0479096	0.46223	-1.11332	down	-	-	-	-	-	-	-
T3_positive	MW0105786	Asn-Lys-Arg	Amino acid and Its metabolites	Small Peptide	C16H32N8O5	417.273	416.25	4.497	[M+H]+	2.67729	3	0.824	rp	-	145454179	-	19278	-	7891.68	10546	11185.8	24257.2	8105.45	8258.03	8701.84	5007.23	7005.98	4918.41	24419.7	6199.13	19481.9	22423.1	15966.5	12492.1	12460.9	12198.5	-	-	-	-	-	-	-	-	-	-	-	1.79644	0.0251369
T3_positive	MW0159029	Val-His-Phe-Glu	Amino acid and Its metabolites	Small Peptide	C25H34N6O7	531.273	530.249	6.0699	[M+H]+	14.2389	3	0.8238	rp	-	-	-	241962	-	10986.5	11070.2	11198.4	12668	18905.5	16390	5174.16	89.48	2152.45	6956.44	21181.8	21042.3	10508.6	10547.3	23535.2	16390	16496	16140.9	-	-	-	-	-	-	-	-	-	-	-	1.34428	0.0229208
T3_positive	MW0012604	17,23-Epoxy-29-hydroxy-27-norlanost-8-ene-3,15,24-trione	Aldehyde,Ketones,Esters	Ketones	C29H42O5	453.294	470.303	7.4237	[M+H-H2O]+	14.0611	3	0.8169	rp	-	131751668	HMDB0035113	-	-	6553.79	13944.9	12819.9	32518.4	33804.8	22535.6	17928.5	18724.6	11830.3	7201.36	53161.4	64319.6	72227.3	23417.2	17802.4	25043.4	27120.7	29508.2	-	-	-	-	-	-	-	-	-	-	-	1.72102	0.0469122
T3_positive	MW0157666	Thr-His-Leu-Val-Asp	Amino acid and Its metabolites	Small Peptide	C25H41N7O9	584.318	583.297	4.5326	[M+H]+	7.12976	3	0.8144	rp	-	-	-	264471	-	1180.65	3176	1858.45	2992.49	1918.4	50494.7	22242.6	15570.6	23456.7	47343.9	1061.16	18898	2838.38	8207.88	1199	11350.6	11420.5	10774.1	-	2.17271	0.0141225	14.3006	3.83801	up	-	-	-	-	-	1.89426	0.0194698
T3_positive	MW0012654	17-phenyl trinor Prostaglandin D2	Hormones and hormone related compounds	Hormones and hormone related compounds	C23H30O5	351.19	386.209	2.4461	[M+H-2H2O]+	16.5109	3	0.8129	rp	-	91746437	-	45421	-	48182.9	49587.2	25723.3	73589.9	49469.7	28501.4	17240.2	14772.1	21135.7	15324.4	19135.5	20953.5	28757	24997.2	27326.8	31495.3	31164.4	31515.2	-	1.90421	0.013932	0.393318	-1.34623	down	1.80987	0.0276122	0.491457	-1.02486	down	-	-
T3_positive	MW0156039	Pro-Tyr-Tyr	Amino acid and Its metabolites	Small Peptide	C23H27N3O6	442.191	441.19	0.7909	[M+H]+	13.7982	3	0.8091	rp	-	11224480	-	22147	-	27767.8	16114.6	15094.3	61188	44053.5	16562.9	6220.96	11238.4	8358.14	16291.9	1877.72	5837.5	9596.29	10349.5	8793.95	19455.8	16795.8	18703	-	-	-	-	-	-	1.79176	0.0428404	0.221991	-2.17143	down	-	-
T3_positive	MW0155042	PGF2 dimethyl amine	Hormones and hormone related compounds	Hormones and hormone related compounds	C22H41NO3	368.316	367.309	7.3704	[M+H]+	0.783282	3	0.8079	rp	-	-	-	36173	-	1641.04	2836.79	3471.75	3283.16	5433.28	4522.07	2950.3	4278.17	9482.66	3087.59	8175.94	3933.81	8448.03	9149.96	9529.25	4075.1	4809.95	4918.56	-	-	-	-	-	-	1.77219	0.00724189	2.35431	1.2353	up	-	-
T3_positive	MW0158536	Tyr-Lys-Asp-Arg	Amino acid and Its metabolites	Small Peptide	C25H40N8O8	581.289	580.297	2.8176	[M+H]+	4.50327	3	0.807	rp	-	-	-	258733	-	5311.59	10413	5671.61	4966.9	9100.23	2126.34	1090.25	1961.34	2292.47	713.54	3410.93	790.14	2718.16	848.39	976.46	2181.43	2705.06	2895.92	-	2.05675	0.00640252	0.230772	-2.11546	down	2.01327	0.00538387	0.246567	-2.01995	down	-	-
T3_positive	MW0049016	3-[(3S,5R,8R,9S,10R,11R,13R,14S,17R)-11,14-dihydroxy-10-(hydroxymethyl)-3-[(2R,4S,5S,6R)-4-hydroxy-6-methyl-5-[(2S,3R,4S,5S,6R)-3,4,5-trihydroxy-6-(hydroxymethyl)oxan-2-yl]oxyoxan-2-yl]oxy-13-methyl-1,2,3,4,5,6,7,8,9,11,12,15,16,17-tetradecahydrocyclopenta[a]phenanthren-17-yl]-2H-furan-5-one	Heterocyclic compounds	Heterocyclic compounds	C35H54O14	681.345	698.351	4.9675	[M+H-H2O]+	0.803924	3	0.8025	rp	-	10723382	HMDB0033085	-	-	106278	297752	308963	388073	641953	54002.1	83079.4	167127	90470.2	101016	248310	297608	146392	303449	106461	341941	315060	325859	-	1.76955	0.0436129	0.284389	-1.81406	down	-	-	-	-	-	1.68252	0.0356171
T3_positive	MW0141208	10,11-Epoxy-3-geranylgeranylindole	Heterocyclic compounds	Indole and Its derivatives	C28H39NO	406.316	405.303	6.9784	[M+H]+	1.64674	3	0.8016	rp	-	72734297	-	-	C20526	1313.44	731.53	723.36	1940.24	1309.75	400.43	541.62	157.62	344.68	20.91	198.9	450	295.55	4580.26	188.87	702.78	891.59	824.56	ko01100	1.62199	0.0121776	0.243467	-2.0382	down	-	-	-	-	-	-	-
T3_positive	MW0058081	1-Pentadecanoyl-2-tetradecanoyl-glycero-3-phosphoethanolamine	GP	PE	C34H68NO8P	713.488	649.468	8.1765	[M+CH3CN+Na]+	5.5222	3	0.8008	rp	-	4369584	HMDB0008887	-	C00350	578.08	14730	15258.8	28386.6	25252.5	18442.4	25098.7	24571.8	290.5	28423	46249.2	37784.4	20003.9	47584.3	41996.3	12699.9	16970	18893.7	ko00563,ko00564,ko01100,ko04136,ko04140,ko04723,ko05130,ko05167	-	-	-	-	-	1.20949	0.0138592	2.29934	1.20122	up	-	-
T3_positive	MW0110357	Val-Lys-Lys	Amino acid and Its metabolites	Small Peptide	C17H35N5O4	374.276	373.269	4.9141	[M+H]+	5.32998	3	0.7997	rp	-	53340373	-	23359	-	11099.7	13210.7	9256.14	3297.21	13586.6	18863.2	16500.7	19428	645.85	2900.66	65848.9	63089.9	21727.4	26180.8	23470.5	25405.5	25759.8	25421.9	-	-	-	-	-	-	1.81791	0.0387336	3.97059	1.98935	up	1.53414	0.0440215
T3_positive	MW0152954	Lys-Glu-Glu	Amino acid and Its metabolites	Small Peptide	C16H28N4O8	405.195	404.191	4.8787	[M+H]+	6.39886	3	0.7994	rp	-	15431726	-	18174	-	23208	10247.3	41039.9	2332.09	73360	84426.1	24707.9	70948.1	9214.19	81803.1	36361.1	111335	128895	84915.9	157640	81384	81696.1	80445.8	-	-	-	-	-	-	1.56191	0.0197752	3.45666	1.78938	up	-	-
T3_positive	MW0168303	N-Oleoyl-L-Serine	Amino acid and Its metabolites	Amino acid derivatives	C21H39NO4	370.3	369.288	8.4089	[M+H]+	12.0343	3	0.7976	rp	-	44190514	HMDB0242185	-	-	604.24	298.17	578.54	854.3	1358.6	1258.08	2104.44	2304.75	3593.53	3411.08	5681.65	2817.25	6067.15	5295.81	6713.77	1359.29	2299.64	2488.31	-	1.87665	0.0108868	3.43053	1.77843	up	2.14086	0.00165722	7.19456	2.84691	up	1.78969	0.0103593
T3_positive	MW0054888	Methyl geranate	Terpenoids	Terpenoids	C11H18O2	183.137	182.131	6.8449	[M+H]+	3.85312	3	0.7959	rp	-	5365910	HMDB0059816	-	-	723.29	1163.75	754.32	17954.8	834.33	17317.1	28539.3	25876.8	24643.4	409.37	2452.85	1262.43	32309.1	23962.2	31406.2	15028.4	15275.4	15854.9	-	1.21205	0.043569	4.51626	2.17513	up	-	-	-	-	-	-	-
T3_positive	MW0124901	JWH 073 N-(1-methylpropyl) isomer	Aldehyde,Ketones,Esters	Ketones	C23H21NO	328.171	327.162	5.1792	[M+H]+	0.164491	3	0.7956	rp	-	91741539	-	96692	-	21332.5	3772.64	15813.3	10907.3	12275.4	25369.2	19499	19432	33796.9	19843.7	25089.2	26667.2	15898.2	28479.9	35798.9	25423	25555.7	25930.3	-	-	-	-	-	-	1.62023	0.0138625	2.0582	1.04139	up	-	-
T3_positive	MW0145289	Arg-Asp-Asn	Amino acid and Its metabolites	Small Peptide	C14H25N7O7	404.185	403.182	6.1206	[M+H]+	6.40085	3	0.7949	rp	-	145453759	-	20143	-	14569.3	5112.76	5557.23	44248.9	1075.85	12279.6	21817	13382.2	70952.9	189609	22049.2	102820	59016	32724.3	66393.4	59641	59491.3	61065.5	-	-	-	-	-	-	1.69596	0.0377891	4.01059	2.00381	up	-	-
T3_positive	MW0155760	Pro-Ala-Asp-Lys-Thr	Amino acid and Its metabolites	Small Peptide	C22H38N6O9	531.274	530.27	7.7611	[M+H]+	8.71141	3	0.7876	rp	-	-	-	264325	-	30682.3	8616.1	14841.5	18202.1	12782.1	18515.7	16682.3	21613.4	25609.7	59218	38308.5	28674.2	35530	62919.4	30752.1	23662.7	26788.4	29339	-	-	-	-	-	-	1.81032	0.0191652	2.30468	1.20457	up	-	-
T3_positive	MW0169628	Palmitoylcarnitine	FA	CAR	C23H45NO4	400.342	399.335	5.0386	[M+H]+	6.78881	3	0.7859	rp	-	461	HMDB0240783	-	-	18663.6	19730.2	12177.3	28587	13967.6	9495.41	12769.7	14305.8	8469.95	11275.4	37983.4	11177.9	31856.9	35125.1	32505.4	19148	18870.7	18729.4	-	-	-	-	-	-	-	-	-	-	-	1.91518	0.0162846
T3_positive	MW0147378	Chivosazole F	Others	Medicine	C41H57NO8	656.385	691.408	7.8144	[M+H-2H2O]+	13.6836	3	0.7851	rp	-	10818425	-	-	-	776.26	814.27	660.35	2280.08	387.33	1115.57	1088.11	3393.12	4433.08	2040.65	3952.88	2307.94	5155.9	3731.73	5456.41	2447.23	3253.82	3485.72	-	-	-	-	-	-	2.01413	0.00241001	4.18944	2.06676	up	-	-
T3_positive	MW0124064	Ethylone	Aldehyde,Ketones,Esters	Ketones	C12H15NO3	222.112	221.105	1.5271	[M+H]+	0.590744	3	0.7844	rp	-	57252245	HMDB0252083	-	-	703.06	672.44	621.03	2804.77	2151.55	34123.8	10123.7	7968.61	8747.14	31324.9	552.53	946.69	818.45	499.19	652.95	7660.15	7554.64	7602.03	-	2.05196	0.0431318	13.2734	3.73047	up	-	-	-	-	-	2.30356	0.0385508
T3_positive	MW0150428	Gly-Lys-Thr-Ser-Glu	Amino acid and Its metabolites	Small Peptide	C20H36N6O10	521.26	520.249	3.8044	[M+H]+	1.52948	3	0.783	rp	-	-	-	264139	-	23103.6	16770	19333.2	17121.5	7271.9	8458.36	7562.48	11898	8451.16	5425.8	10894	2453.91	16858.5	16347.7	12981.4	16563.8	16106.2	16978.4	-	1.61756	0.0295053	0.499948	-1.00015	down	-	-	-	-	-	-	-
T3_positive	MW0110211	Tyr-Lys-Lys	Amino acid and Its metabolites	Small Peptide	C21H35N5O5	438.284	437.264	2.8891	[M+H]+	24.5521	3	0.7823	rp	-	145458707	-	20121	-	25.04	26.87	125.73	14.86	549.2	22883.2	8325.57	6241.15	5724.5	20134.5	368.55	2.06	276.46	232.17	20	3262.2	2867.6	3047.04	-	2.12006	0.0268606	85.3564	6.41543	up	-	-	-	-	-	2.10719	0.0270904
T3_positive	MW0058413	1-(9Z-nonadecenoyl)-glycero-3-phosphoethanolamine	GP	PE	C24H48NO7P	494.321	493.317	4.9853	[M+H]+	7.05772	3	0.7811	rp	-	52925138	-	77685	C00350	24474.4	42884.2	41766.4	64711.4	60222.1	25449.4	9635.45	23610.3	19179.9	28646.4	27552.7	15949.2	25016.1	34851.8	27953.4	40208.9	39116.5	40240.2	ko00563,ko00564,ko01100,ko04136,ko04140,ko04723,ko05130,ko05167	1.67762	0.0200491	0.455106	-1.13572	down	-	-	-	-	-	-	-
T3_positive	MW0141401	14alpha-Hydroxy-5beta-cholest-7-ene-3,6-dione	Alcohol and amines	Alcohols	C27H42O3	397.305	414.313	3.175	[M+H-H2O]+	12.799	3	0.7783	rp	-	15081546	-	-	-	43078.3	141220	77592.6	189496	163323	38256.5	59662.1	85111.4	17918.9	41282.3	82474.6	36906.1	32130.9	32686	27171	72375.6	73946	70050.3	-	1.50684	0.0497165	0.394057	-1.34352	down	1.75153	0.038332	0.343851	-1.54015	down	-	-
T3_positive	MW0158291	Trp-Val-Thr-Tyr-Phe	Amino acid and Its metabolites	Small Peptide	C38H46N6O8	715.333	714.338	5.1447	[M+H]+	22.527	3	0.7762	rp	-	-	-	264424	-	12667.5	35383.5	27748.8	23369.6	31075.7	29698.7	4696.97	9919.4	42799.9	15048.6	7511.19	12493.7	6743.58	8335.96	10558.2	13354.6	13569.3	12401	-	-	-	-	-	-	1.98604	0.0101793	0.350436	-1.51278	down	-	-
T3_positive	MW0107763	Leu-Tyr	Amino acid and Its metabolites	Small Peptide	C15H22N2O4	277.154	294.158	2.3757	[M+H-H2O]+	0.998038	3	0.774	rp	-	273262	HMDB0028941	-	-	10858.1	8589.8	4936.11	6250.54	5661.74	43035.1	15593.4	18042.2	11471.6	33371.4	7969.44	6931.28	10083.9	9154.14	7792.17	15309.3	15057.2	15040.8	-	1.85847	0.0449708	3.34783	1.74323	up	-	-	-	-	-	-	-
T3_positive	MW0107472	Ile-Val-Lys	Amino acid and Its metabolites	Small Peptide	C17H34N4O4	359.258	358.258	6.9962	[M+H]+	17.4014	3	0.7731	rp	-	145456331	-	23204	-	3630.85	3711.35	3728.59	5161.48	4063.89	8885.02	11002.2	9853.96	13512	8562.24	10704.9	15823	15128.5	14711.1	16227	8802.2	9007.67	9535.57	-	2.15331	0.0012965	2.55297	1.35218	up	2.26947	0.000235229	3.57676	1.83865	up	-	-
T3_positive	MW0165411	3-Oxo-24-ethyl-26-al-cholest-4-ene	Aldehyde,Ketones,Esters	Aldehydes	C29H46O2	427.356	426.35	8.6422	[M+H]+	1.35718	3	0.7692	rp	-	90657338	-	-	-	25607.8	83590.5	118330	75046.3	131337	80499.8	138919	34333.7	53091.7	367390	322211	196040	173579	128693	162500	91930.2	122070	131315	-	-	-	-	-	-	1.56425	0.0264796	2.26549	1.17982	up	-	-
T3_positive	MW0151015	His-Lys-Leu-Val-Val	Amino acid and Its metabolites	Small Peptide	C28H50N8O6	595.396	594.385	8.0271	[M+H]+	7.16147	3	0.769	rp	-	-	-	264518	-	806.13	2310.46	2665.64	2366.84	3595.8	1838.86	3095.02	4442.12	2978.4	1314.88	2908.09	3663.88	9715.89	5694.66	8548.98	4930	5441.28	5588.79	-	-	-	-	-	-	1.61662	0.0448699	2.59956	1.37827	up	-	-
T3_positive	MW0158644	Tyr-Trp-Val	Amino acid and Its metabolites	Small Peptide	C25H30N4O5	467.236	466.222	4.736	[M+H]+	18.7613	3	0.7667	rp	-	145458793	-	21140	-	18460.5	89625.8	18255.2	6862.59	41444.5	18107.1	15908.8	29326.3	7005.84	22241.8	38548.5	36243.9	38880.4	48720.4	40575.1	26306.6	25350.6	24160.9	-	-	-	-	-	-	-	-	-	-	-	1.90353	0.00164257
T3_positive	MW0150917	His-Glu-Glu-Arg-Gln	Amino acid and Its metabolites	Small Peptide	C27H43N11O11	698.33	697.314	5.3368	[M+H]+	12.8199	3	0.7657	rp	-	-	-	264798	-	15396.1	41474.5	40508.1	70614.9	227697	50754.3	9670.69	11950.7	7536.79	15512.5	33564.2	59490.5	24893.5	73828.4	48483.8	32432.7	32452.6	31998.4	-	-	-	-	-	-	-	-	-	-	-	1.75969	0.0411122
T3_positive	MW0106102	1-(D-3-Mercapto-2-methyl-1-oxopropyl)-L-proline	Organic acid and Its derivatives	Organic acid and Its derivatives	C9H15NO3S	218.084	217.077	1.3051	[M+H]+	2.09508	3	0.7657	rp	-	2550	HMDB0247169	-	-	3004.8	1186.08	3987.14	1845.44	915.23	551.53	1315.25	722.38	247.85	65.95	721.23	464.42	2910.9	565.39	2030.83	1711.22	1748.32	1754.06	-	1.57333	0.0467038	0.265385	-1.91384	down	-	-	-	-	-	-	-
T3_positive	MW0155256	Phe-Leu-Phe	Amino acid and Its metabolites	Small Peptide	C24H31N3O4	426.248	425.231	1.5982	[M+H]+	22.7039	3	0.7655	rp	-	25167894	-	20450	-	824.21	513.9	434.27	7.29	304.77	12302.8	5454.3	9821.47	5234.21	10501.6	6.85	18.75	15.08	4.73	516.05	2867.9	2812.4	2847.4	-	1.86798	0.00415211	20.7799	4.37711	up	-	-	-	-	-	2.19898	0.00369166
T3_positive	MW0154537	N-methyl-2-oxoglutaramic acid	Organic acid and Its derivatives	Organic acid and Its derivatives	C6H9NO4	223.063	159.053	8.3404	[M+CH3CN+Na]+	14.4	3	0.7636	rp	-	440065	-	-	C03623	497.79	150.29	346.69	14773.8	444.51	17460.7	25606.4	24142.6	36297.7	581.3	1121.76	893.73	19795.2	40444.9	33817.4	17795.9	21993	22785.6	-	1.50907	0.0377376	6.42005	2.68258	up	-	-	-	-	-	-	-
T3_positive	MW0146246	Asp-Pro-Thr-Ile-Glu	Amino acid and Its metabolites	Small Peptide	C24H39N5O11	574.264	573.265	3.3004	[M+H]+	7.70421	3	0.7618	rp	-	-	-	264524	-	411.96	309.81	78.15	151.18	285.62	9781.78	2523.46	3187.85	2013.77	8955.38	162.9	283.18	408.58	368.22	87.49	2018.37	2044.57	1987.63	-	2.09214	0.0397375	21.3971	4.41934	up	-	-	-	-	-	2.23216	0.0400808
T3_positive	MW0145679	Asn-Arg-Phe-Lys	Amino acid and Its metabolites	Small Peptide	C25H41N9O6	563.324	563.318	4.1346	[M+]+	1.68658	3	0.7587	rp	-	-	-	197167	-	5206.68	13615.3	15460.1	24965.8	28299.4	13444.3	4135.2	3554.69	4627.16	5655.81	14472.8	17243.6	16959.7	27263.2	13801.1	19131.1	17943.9	18459.7	-	-	-	-	-	-	-	-	-	-	-	2.03557	0.005649
T3_positive	MW0155817	Pro-Asp-Thr-Gly-Ile	Amino acid and Its metabolites	Small Peptide	C21H35N5O9	502.255	501.243	4.7091	[M+H]+	7.81036	3	0.757	rp	-	-	-	264884	-	269403	478618	415535	339392	123133	299617	90481.2	152698	123907	89206.8	372082	404821	204773	411105	109902	318523	315400	315968	-	1.478	0.0495063	0.464866	-1.10511	down	-	-	-	-	-	-	-
T3_positive	MW0062181	Celestrol methyl ester	Terpenoids	Triterpene	C30H40O4	465.297	464.293	7.9916	[M+H]+	5.33411	3	0.7565	rp	-	10004662	-	-	-	6188.43	3338.79	231.21	4428.39	4308.08	9924.85	14840.4	10721.5	677.39	17799.5	4094.98	3147.17	464.17	2052.32	2452.34	7425.79	10264.9	10591.3	-	-	-	-	-	-	-	-	-	-	-	1.34846	0.0436741
T3_positive	MW0158555	Tyr-Met-Leu	Amino acid and Its metabolites	Small Peptide	C20H31N3O5S1	426.205	425.198	4.0588	[M+H]+	3.09772	3	0.7552	rp	-	145458723	-	20153	-	45909.2	46223.8	46457.5	55183.3	61063.1	29720.7	10747.2	28805	24887.8	17823.2	35562.5	33493.3	37174.4	33708.2	37366.6	35817.1	33481.3	34443.1	-	1.94019	0.000335513	0.439433	-1.18628	down	-	-	-	-	-	-	-
T3_positive	MW0009706	N-[3-[(2-oxo-1-naphthalenylidene)methylamino]phenyl]-2-phenylpropanamide	Benzene and substituted derivatives	Benzene and substituted derivatives	C26H22N2O2	412.195	394.168	2.3581	[M+NH4]+	3.52161	3	0.754	rp	-	135659046	-	44841	C71361	28109.8	18702.4	35343.8	57452.8	30469.4	2558.47	9532.65	10013.6	12587.9	19763.7	12419.9	9167.06	29117.2	17795.9	14449.4	22600.1	18675.9	21478.7	-	1.69343	0.019191	0.320184	-1.64303	down	-	-	-	-	-	-	-
T3_positive	MW0155032	PG(16:0/18:1(9Z))[U]	Heterocyclic compounds	Heterocyclic compounds	C40H77O10P	771.512	748.525	7.4237	[M+Na]+	1.02353	3	0.7537	rp	-	-	-	40844	-	42002.3	29233.8	54366.3	110679	118291	90260.8	68910	86276.5	236446	129036	120705	109135	212922	139378	145942	68202.3	81607.1	78784.3	-	-	-	-	-	-	1.61879	0.0196373	2.0534	1.03802	up	-	-
T3_positive	MW0153204	Lys-Val-Leu	Amino acid and Its metabolites	Small Peptide	C17H34N4O4	359.258	358.258	5.9436	[M+H]+	11.471	3	0.753	rp	-	10428494	-	17969	-	10886.3	6098.62	3954.04	21668.8	19829.8	24852.1	4441.28	5561.66	2383.43	3309.17	59006.2	59248.9	14830.8	30215.6	27397.9	19179.2	19174.1	18801.4	-	-	-	-	-	-	1.62187	0.0427233	3.05424	1.61081	up	1.95087	0.0245203
T3_positive	MW0054562	1-(1Z-hexadecenyl)-sn-glycero-3-phosphocholine	GP	PC	C24H50NO6P	480.316	479.338	7.69	[M+H]+	9.51005	3	0.7501	rp	-	10917802	HMDB0010407	-	C00157	10411.5	7174.62	17949	17741	25999.3	12677	14907.5	25703.4	42481	5200.32	11901.8	35961.6	34394	37536.3	42898.6	14043	16184.4	16972.9	ko00564,ko00590,ko00591,ko00592,ko01100,ko04723,ko05231	-	-	-	-	-	1.47807	0.0342999	2.05224	1.0372	up	-	-
T3_positive	MW0149609	Gln-Ala-Gln-Ile-Glu	Amino acid and Its metabolites	Small Peptide	C24H41N7O10	588.278	587.292	3.5725	[M+H]+	24.6044	3	0.7497	rp	-	-	-	264869	-	1609.2	1257.23	2293.26	743.25	282.19	27504.3	9936.69	8769	9045.19	33139.8	857.17	861.24	979.97	316.44	1479.25	4416.32	4666.41	4716.25	-	2.05758	0.0347648	14.2915	3.83709	up	-	-	-	-	-	2.24892	0.0328015
T3_positive	MW0156685	Ser-Asp-Ser	Amino acid and Its metabolites	Small Peptide	C10H17N3O8	308.113	307.102	4.8431	[M+H]+	9.4678	3	0.7495	rp	-	145457697	-	19513	-	76552.6	350689	370044	300973	315136	137724	187575	129405	140980	83246.4	353836	296508	99775.1	281962	49274.6	253510	255525	255590	-	1.30277	0.0477687	0.480355	-1.05783	down	-	-	-	-	-	-	-
T3_positive	MW0108011	Lys-Lys-Arg	Amino acid and Its metabolites	Small Peptide	C18H38N8O4	431.318	430.302	4.121	[M+H]+	23.47	3	0.7494	rp	-	71355525	-	21308	-	25731.1	15866.9	14075.9	31877	18883	11973.8	9310.8	15972.8	2666.63	6782.73	9685.01	6086.61	10156.4	11138.1	14527.8	10501.2	10774.6	10463.8	-	1.58229	0.0202659	0.438834	-1.18825	down	1.7467	0.0258136	0.484751	-1.04468	down	-	-
T3_positive	MW0143824	6-Desmethoxy hormothamnione triacetate	Aldehyde,Ketones,Esters	Esters	C27H26O11	527.154	526.148	5.3544	[M+H]+	3.52234	3	0.7483	rp	-	-	-	65419	-	16694.3	4006.04	13628.9	11350.7	7898.23	17863.8	12621.7	29526.8	13170.1	17898.9	21552	31702.8	26447.2	16570.9	39183.6	23948.1	23940.9	23723.9	-	-	-	-	-	-	1.84429	0.0100772	2.52821	1.33811	up	-	-
T3_positive	MW0140630	(R,E)-S-2-acetamido-13-(methylamino)-13-oxotridec-3-enyl ethanethioate	Others	Others	C18H32N2O3S	356.217	356.213	3.8044	[M+]+	4.11385	3	0.7478	rp	-	124079544	-	65470	-	69938.2	60042.3	48365.2	76007.5	39018.8	14538.1	35785	10685.4	7062.53	39705.4	28167.7	5057.44	13372.7	12436.6	8773.03	30385.3	30333.5	30698.4	-	1.67414	0.00468003	0.367371	-1.44469	down	2.05752	0.000953753	0.231131	-2.11321	down	-	-
T3_positive	MW0010274	(Z)-1,3-Octadiene	Others	Hydrocarbon derivatives	C8H12	109.1	108.094	7.0494	[M+H]+	1.74034	3	0.7475	rp	-	6432393	HMDB0061897	-	-	2424.87	3587.2	2410.54	6065.21	4185.95	6940.2	9440.62	8818.42	9632.44	3204.81	7793.12	10042.5	10521.8	9199.5	10593.4	9573.08	11409.3	11156.5	-	1.49332	0.0290125	2.03689	1.02637	up	2.05003	0.000165385	2.5785	1.36653	up	-	-
T3_positive	MW0158371	Tyr-Arg-Gln	Amino acid and Its metabolites	Small Peptide	C20H31N7O6	466.233	465.234	5.89	[M+H]+	21.0365	3	0.7457	rp	-	145458557	-	22888	-	43830.4	44961.6	36625.8	51807.5	14767.4	11832.2	15482.2	15828.3	40492.4	9815.82	20145.5	25927.9	33853.7	15847.9	26608.5	20822.5	21319.9	22111.8	-	1.46396	0.048892	0.486742	-1.03877	down	-	-	-	-	-	-	-
T3_positive	MW0150008	Glu-Gly-Gln-Arg-Val	Amino acid and Its metabolites	Small Peptide	C23H41N9O9	605.328	587.303	6.3649	[M+NH4]+	7.12221	3	0.7452	rp	-	-	-	264203	-	141298	38817.8	39815.2	215874	100105	74614	14344.2	36782.2	27619.2	13671.7	155347	159497	103394	124381	111726	78379.2	78321.4	78975.8	-	-	-	-	-	-	-	-	-	-	-	2.13398	0.000284557
T3_positive	MW0158167	Trp-His-Thr-Ile-Ile	Amino acid and Its metabolites	Small Peptide	C33H48N8O7	668.37	668.365	4.4001	[M+]+	5.86107	3	0.7429	rp	-	-	-	264303	-	63271.7	49277	39538.7	44104.8	111380	63755.4	22693.5	34742.3	42444.4	18056.2	76100.9	127867	66444.6	119114	104195	57417.6	57321	58516.2	-	-	-	-	-	-	-	-	-	-	-	2.05649	0.00340636
T3_positive	MW0157836	Thr-Tyr-Asp-Gly-Phe	Amino acid and Its metabolites	Small Peptide	C28H35N5O10	602.261	601.238	3.911	[M+H]+	22.9641	3	0.7408	rp	-	-	-	264310	-	1037.41	2499.74	4244.83	5175.11	3538.81	55076	27432.3	28280	23801.5	41880	2783.02	21352.3	5495.18	15702.5	444.47	15557.4	14945.8	14637.6	-	2.13469	0.00503446	10.6978	3.41924	up	-	-	-	-	-	1.73093	0.0074896
T3_positive	MW0146018	Asp-Arg-Asn-Lys	Amino acid and Its metabolites	Small Peptide	C20H37N9O8	532.277	531.277	7.7611	[M+H]+	8.60431	3	0.7379	rp	-	-	-	125308	-	9246.2	2262.22	4537	6603.3	3717.11	7239.53	5191.25	5970.22	7275.25	15087.9	8174.23	9051.56	10438.3	19428.4	9962.13	7261.9	8867.77	9509.98	-	-	-	-	-	-	1.69058	0.0386364	2.16396	1.11367	up	-	-
T3_positive	MW0169575	Nostoxanthin	FA	Others	C40H56O4	600.417	600.418	7.8853	[M+]+	1.24972	3	0.7373	rp	-	16061239	-	-	C16284	10378	10594.4	9275.55	14168.6	8419.32	18469.4	57196.1	23094	48220.7	29205.3	14708	21138.3	28393.5	79511.9	36544.1	12965.2	14249.2	15452.5	-	1.97093	0.0291593	3.33458	1.7375	up	-	-	-	-	-	-	-
T3_positive	MW0149981	Glu-Gln-Phe-Arg	Amino acid and Its metabolites	Small Peptide	C25H38N8O8	579.291	578.281	7.2274	[M+H]+	8.48998	3	0.7373	rp	-	-	-	132774	-	2975.49	2260.09	2707.7	2766.93	2252.13	2752.01	3649.55	2070.35	5375.16	4577.53	4859.83	6823.95	5328.57	4896.76	4474.04	4278.13	4509.16	4649.61	-	-	-	-	-	-	2.17302	0.00164598	2.03537	1.02529	up	-	-
T3_positive	MW0147817	-CP 47,497-C8-homolog-d7	Heterocyclic compounds	Heterocyclic compounds	C22H29D7O2	322.318	339.315	8.6247	[M+H-H2O]+	14.5066	3	0.7369	rp	-	-	-	96643	-	525.5	537.5	405.99	499.26	895.82	596.13	1068.39	1609.82	4613.03	4136.55	4493.02	2141.06	3182.38	2664.89	2391.41	1411.41	2209.19	2307.33	-	-	-	-	-	-	2.16908	0.0038282	5.19288	2.37653	up	-	-
T3_positive	MW0017115	Cinncassiol D1 glucoside	Others	Medicine	C26H42O10	497.274	514.278	4.5647	[M+H-H2O]+	2.57314	3	0.7352	rp	-	131751606	HMDB0034677	-	-	220.25	278.73	90.17	489.77	85.66	22959.5	10955.6	7042.43	6372.38	19141.8	414.79	105.97	138.69	171.26	179.26	5540.73	5547.87	5436.33	-	2.18397	0.0169772	57.0778	5.83486	up	-	-	-	-	-	2.35875	0.0168532
T3_positive	MW0153644	Met-Pro-Gln	Amino acid and Its metabolites	Small Peptide	C15H26N4O5S1	375.176	374.162	1.4025	[M+H]+	15.1669	3	0.7328	rp	-	71406500	-	15807	-	56522.4	24199.4	27218.8	37629.9	14052.2	14244.7	25896.7	70369.2	44849.6	38464.7	2790.23	7735.96	21819.8	15850.4	13410.5	31150	31119	31638.3	-	-	-	-	-	-	-	-	-	-	-	1.6299	0.0469282
T3_positive	MW0111039	Fingolimod	Benzene and substituted derivatives	Benzene and substituted derivatives	C19H33NO2	308.267	307.251	7.7078	[M+H]+	21.7068	3	0.7294	rp	-	107970	HMDB0252262	-	-	10872	16236.6	19420.2	24349.9	10082.3	7183.81	7003.81	7564.69	6740.01	4199.55	4217.02	3850.26	2751.38	4751.07	2779.18	9062.21	8978.62	7280.47	-	1.91251	0.02073	0.403798	-1.3083	down	2.1548	0.00878544	0.226639	-2.14153	down	-	-
T3_positive	MW0106710	Foetidin	Heterocyclic compounds	Heterocyclic compounds	C24H30O4	355.183	382.214	7.7788	[M+Na]+	7.80168	3	0.7276	rp	-	15945065	HMDB0033271	-	-	350.39	370.09	786.04	976.88	580.64	771.03	1063.79	1982.97	705.3	498.34	943.1	1975.49	1728.83	1706.04	1226.83	1566.46	1604.47	1487.96	-	-	-	-	-	-	1.87592	0.00514725	2.47395	1.30682	up	-	-
T3_positive	MW0054584	LPE(0:0/20:4)	GP	LPE	C25H44NO7P	566.322	501.286	6.8058	[M+Na]+	4.04297	3	0.726	rp	-	53480936	HMDB0011487	-	C04438	5236.29	2556.55	1623.87	4632.11	1824.89	5536.38	3801.19	6616.27	8508.65	6633.68	13502	5691.98	7699.98	12455.6	6076.37	8052.3	8164.87	8125.26	ko00564	-	-	-	-	-	1.81662	0.0183559	2.86171	1.51688	up	-	-
T3_positive	MW0150529	Gly-Val-Asp	Amino acid and Its metabolites	Small Peptide	C11H19N3O6	272.128	289.127	2.5166	[M+H-H2O]+	5.7957	3	0.7255	rp	-	9857145	-	18957	-	1129.38	1722.09	504.49	787.92	912.63	8994.47	5137.63	263.27	5347.72	11318.5	334.21	1071.51	1123.59	843.93	458.78	3354.71	3303.37	2576.14	-	-	-	-	-	-	-	-	-	-	-	1.60001	0.0443505
T3_positive	MW0154523	Nitroethane	Heterocyclic compounds	Heterocyclic compounds	C2H5NO2	151.072	75.032	1.6691	[2M+H]+	1.85	3	0.7228	rp	-	6587	HMDB0255646	-	C01837	24876.4	9873.82	6518.57	15899.2	9228.02	3704.97	881.01	2685.5	6100.7	19211.4	7019.69	208.38	3264	1741.9	3945.49	7243.3	7229.76	7396.57	-	-	-	-	-	-	1.6037	0.0344437	0.243681	-2.03693	down	-	-
T3_positive	MW0145486	Arg-Pro-Ser	Amino acid and Its metabolites	Small Peptide	C14H26N6O5	359.216	358.197	1.5632	[M+H]+	21.6111	3	0.7227	rp	-	145453924	-	22710	-	566.63	1443.19	1423.27	2919.85	3747.95	1049.9	255.66	465.85	130.57	996.21	270.02	324.67	834.39	275.82	76.56	1260.02	1257.69	1202.6	-	-	-	-	-	-	1.8886	0.0425823	0.176367	-2.50335	down	-	-
T3_positive	MW0152889	Lys-Asn-Lys-Glu-Ser	Amino acid and Its metabolites	Small Peptide	C24H44N8O10	604.324	604.318	6.9258	[M+]+	12.0485	3	0.7205	rp	-	-	-	264718	-	35861.3	32326.4	17100.6	61682	42050.4	29912	8490.3	5915.58	33533.9	14889.1	61625.6	28418.3	35000.3	47598.1	44426.1	43032.4	46091.8	45961.6	-	-	-	-	-	-	-	-	-	-	-	1.72615	0.0143214
T3_positive	MW0151099	His-Thr-Met	Amino acid and Its metabolites	Small Peptide	C15H25N5O5S1	410.143	387.158	3.0635	[M+Na]+	8.17541	3	0.7182	rp	-	145455977	-	22389	-	8086.17	8910.19	13299.7	9478.52	10343.6	5273.07	4404.28	6858.2	4191.57	3777.85	11328	3133.82	3812.3	6207.74	3744.53	8988.54	8872.36	8721.16	-	2.02581	0.00212842	0.488944	-1.03226	down	-	-	-	-	-	-	-
T3_positive	MW0054499	LPA(21:0/0:0)	GP	LPA	C24H49O7P	481.328	480.322	7.6014	[M+H]+	5.17124	3	0.7181	rp	-	17786810	HMDB0114741	-	C00681	11994.8	14982.7	17849.8	27869.4	36201.8	17733.8	15003.8	24374.9	18934.5	20680	40161.3	81864.1	54478.3	82562.2	47673.5	27381.7	30543.9	32366.1	ko00561,ko00564,ko01100,ko04072,ko04080,ko04540,ko04810,ko04975,ko04977,ko05130,ko05200	-	-	-	-	-	1.91502	0.00725808	2.81675	1.49403	up	2.2418	0.00807315
T3_positive	MW0106916	Glu-Met-Lys	Amino acid and Its metabolites	Small Peptide	C16H30N4O6S1	389.192	406.189	0.7909	[M+H-H2O]+	16.7469	3	0.7165	rp	-	145455452	-	19083	-	102644	85926.5	72566.6	248102	165298	73957.8	53041.2	67395.5	33206.8	39472.4	16314.2	12853.9	38089.8	49943.3	35564.8	99239.9	90745.7	97778	-	-	-	-	-	-	1.93032	0.0307492	0.226475	-2.14257	down	-	-
T3_positive	MW0141934	2,22-Dideoxy-3-dehydroecdysone	Aldehyde,Ketones,Esters	Ketones	C27H42O4	431.314	430.308	5.0386	[M+H]+	9.02662	3	0.715	rp	-	23724770	-	-	-	32823.9	7319.95	7008.61	75090.4	7875.3	29924.8	11810.4	9415.65	22819.9	3738.48	29260.8	21663	47153.6	28307.6	37357	28271	30150.4	30481.6	-	-	-	-	-	-	-	-	-	-	-	1.6315	0.0287744
T3_positive	MW0144105	9,10-DiHOME-d4	FA	Others	C18H30D4O4	319.3	318.271	7.6192	[M+H]+	14.153	3	0.7071	rp	-	126456327	-	96456	-	1011.9	2646.62	4765.69	3253.81	3187.91	1480.01	3719.56	7195.48	8928.75	2446.64	7960.94	4700.62	4722.29	5577.45	7021.41	4151.48	4630.73	4926.85	-	-	-	-	-	-	1.62295	0.00922775	2.01687	1.01212	up	-	-
T3_positive	MW0153867	Met-Met	Amino acid and Its metabolites	Small Peptide	C10H20N2O3S2	298.13	280.091	1.9174	[M+NH4]+	4.52266	3	0.7021	rp	-	6993081	-	-	-	33277.2	3003.98	9503.13	13085.5	13263	18080.4	1496.22	12735.2	11294.9	13947.4	15258	14470.7	29594.2	26596.5	30584.2	18572	18361.7	18396.3	-	-	-	-	-	-	-	-	-	-	-	1.47068	0.0309171
T3_positive	MW0146213	Asp-Met-Val	Amino acid and Its metabolites	Small Peptide	C14H25N3O6S1	364.144	363.146	3.5546	[M+H]+	14.0892	3	0.7019	rp	-	10133320	-	17231	-	5060.34	11325.3	14551	787	3792.54	5225.29	8285.3	28047	18019	4886.57	16020.2	21514.6	21613.4	31750.3	7166.29	21234	23294.8	22388.5	-	-	-	-	-	-	1.40597	0.0348524	2.76113	1.46526	up	-	-
T3_positive	MW0129723	1-[2-(4-Chlorophenyl)ethenyl]-3,5-dimethoxybenzene	Benzene and substituted derivatives	Benzene and substituted derivatives	C16H15ClO2	275.078	274.076	8.9235	[M+H]+	13.0582	3	0.7003	rp	-	53394493	-	64643	-	4007.44	2999.85	5597.69	4244.01	3930.35	3098.95	3581.91	4403.89	2629.67	2637.97	11042.9	8205	6403.64	4307.52	5162.88	5441.65	5261.68	5355.67	-	-	-	-	-	-	-	-	-	-	-	1.91493	0.0327545
T3_positive	MW0009338	Parecoxib	Benzene and substituted derivatives	Benzene and substituted derivatives	C19H18N2O4S	371.101	370.099	7.1919	[M+H]+	10.5788	3	0.6979	rp	-	119828	HMDB0256127	-	-	1531.96	1079.38	1428.48	82699.3	1473.83	98194.9	157485	151644	146882	7453.41	2038.45	3662.48	157845	140637	123354	98366.9	103798	107704	-	1.67676	0.025332	6.36708	2.67063	up	-	-	-	-	-	-	-
T3_positive	MW0141621	17-O-acetylajmaline	Alkaloids	Alkaloids	C22H28N2O3	445.12	368.21	8.3404	[M-H+2K]+	21.5443	3	0.693	rp	-	15942893	-	-	-	1055.78	2601.48	353.56	11451.7	1845.64	15657.2	16353.8	12130	13844.5	5498.11	9553.01	2441.96	12253.5	17741.5	17708.9	8796.18	11247.5	11896.5	-	1.65321	0.0111645	3.66784	1.87493	up	1.51892	0.0450558	3.44918	1.78625	up	-	-
T3_positive	MW0130859	2-Hydroxyibuprofen	Heterocyclic compounds	Heterocyclic compounds	C13H18O3	223.131	222.126	5.721	[M+H]+	5.84478	3	0.6917	rp	-	10443535	HMDB0060920	-	-	1946.35	2206.41	859.47	17896.8	727.8	18097.4	24565	26064	30062.8	453.13	903.87	582.07	25465.5	21712.1	26042.6	21056.2	20459.4	20628.6	-	1.09914	0.0453962	4.19862	2.06992	up	-	-	-	-	-	-	-
T3_positive	MW0009864	Terbucarb	Benzene and substituted derivatives	Benzene and substituted derivatives	C17H27NO2	278.219	277.204	7.0494	[M+H]+	17.082	3	0.6904	rp	-	15967	-	-	C19129	5245.07	18881.1	14867.6	13691.9	17199.5	11094.7	11591.8	11210.6	7559.4	11570	37958.1	35209	15765.4	16025.9	32693.1	17291.7	17355.6	16736.6	-	-	-	-	-	-	-	-	-	-	-	1.99543	0.0237194
T3_positive	MW0049661	1-Pentadecanoyl-3-eicosapentaenoyl-sn-glycerol	GL	DG	C38H64O5	601.478	600.475	8.4653	[M+H]+	5.90412	3	0.6841	rp	-	131801733	HMDB0056006	-	C00641	666.82	353.01	1116.71	876.58	1870.32	3793.13	1310.59	2792.95	2338.68	754.63	7422.84	5415.88	13655.6	7500.32	9531.83	6528.09	5496.45	6441.58	ko00561,ko00562,ko00564,ko01100,ko04070,ko04730	-	-	-	-	-	2.14549	0.00459945	8.91308	3.15592	up	2.11552	0.00689369
T3_positive	MW0145850	Asn-Phe-Ala-Arg	Amino acid and Its metabolites	Small Peptide	C22H34N8O6	529.26	506.26	3.0676	[M+Na]+	16.2759	3	0.6832	rp	-	-	-	193093	-	25881.6	18522	19185.4	29926.3	19888.8	17744.4	11885.2	11925.7	10695.5	11926.2	10168.3	6688.54	3086.77	19514.8	12886	22417.7	22414.7	22211.9	-	-	-	-	-	-	1.58848	0.00991207	0.461574	-1.11537	down	-	-
T3_positive	MW0109343	Pro-Val-Lys	Amino acid and Its metabolites	Small Peptide	C16H30N4O4	342.23	342.227	3.1621	[M+]+	11.9262	3	0.6737	rp	-	145457641	-	21573	-	841.48	1729.39	6527.35	1648	9612.49	8402.03	12797.7	7209.87	15649.4	4700.17	4075.44	3345.77	3748.56	7334.94	2552.3	6911.11	5509.45	7290.16	-	-	-	-	-	-	-	-	-	-	-	1.78321	0.0457098
T3_positive	MW0194315	1-beta-D-Galactosylsphingosine	SP	SP	C24H47NO7	444.354	461.335	7.1655	[M+H-H2O]+	11.5007	3	0.6667	rp	-	91746255	HMDB0000648	-	-	117894	63032.5	128833	92055.8	74731.6	77279.3	67613.1	46883.1	75986.9	42357	187313	70203.3	101465	129202	136902	38789.1	43313.4	45245.5	-	-	-	-	-	-	-	-	-	-	-	1.83373	0.0284571
T3_positive	MW0053632	Ginsenoside Rh8	Steroids	Steroidal saponins	C36H60O9	619.419	636.424	7.1119	[M+H-H2O]+	4.83031	3	0.6634	rp	-	101096473	HMDB0039943	-	-	12060.9	3686	5641.75	2525.83	2425.76	9809.25	6964.68	20919.9	16433.5	16394.6	4035.46	6330.61	19558.7	22380.4	19301.3	11510.1	15778.2	14275.6	-	1.65025	0.0235045	2.67735	1.42081	up	-	-	-	-	-	-	-
T3_positive	MW0147818	-CP 47,497-d11	Heterocyclic compounds	Heterocyclic compounds	C21H23D11O2	329.324	329.325	7.8178	[M+]+	1.01766	3	0.6629	rp	-	-	-	96644	-	1565.43	4831.86	2224.46	10949	129.84	17621.6	18660.9	4580.38	12726.8	14824	7406.96	24393.3	4549.49	9067.3	5014.78	8592.87	10835.7	11177.7	-	1.47842	0.0160932	3.47267	1.79605	up	-	-	-	-	-	-	-
T3_positive	MW0121681	5'-O-Desmethyl omeprazole	Heterocyclic compounds	Heterocyclic compounds	C16H17N3O3S	331.081	331.099	5.3191	[M+]+	6.77844	3	0.6596	rp	-	10404448	HMDB0014011	-	-	10528	1203	10536.5	5991.4	8078.27	12311	7583.91	12050	19450.1	13678.2	8612.93	22827.6	16923	9274.95	17314.3	13396.8	13588.8	13406.8	-	-	-	-	-	-	1.37281	0.0470554	2.0627	1.04454	up	-	-
T3_positive	MW0063234	Pubesenolide	Terpenoids	Triterpene	C28H42O5	441.3	458.303	8.1861	[M+H-H2O]+	3.26972	3	0.6487	rp	-	72999858	HMDB0033728	-	-	5230.7	2959.36	28511.1	6107.65	9105.06	5002.36	1791.44	11480.5	8099.18	3215.28	3281.41	14588.6	20431.8	18219.8	20506.5	6839.54	9090.94	9119.18	-	-	-	-	-	-	-	-	-	-	-	1.5315	0.0400307
T3_positive	MW0054311	19-[(2S,3S)-3,6-Dihydro-3-methyl-6-oxo-2H-pyran-2-yl]-17-ethyl-6-hydroxy-3,5S,7S,9R,11,15R,hexamethyl-8-oxo-2E,10E,12E,16Z,18E-nonadecapentaenoic acid	FA	Others	C33H48O6	541.325	540.345	5.284	[M+H]+	10.7499	3	0.6479	rp	-	71684517	-	-	-	25423.9	23144.2	18632.9	23932.6	22026.3	20200.2	3441.26	5080.3	7653.66	17268.3	34128.4	27375.5	21984.5	42144.4	23169.7	20531.7	20365.3	20992.3	-	1.56119	0.0209919	0.474052	-1.07688	down	-	-	-	-	-	1.86117	0.00556214
T3_positive	MW0111152	N(tele)-methylhistaminium	Heterocyclic compounds	Heterocyclic compounds	C6H12N3+	144.138	126.103	2.2881	[M+NH4]+	4.40521	3	0.6425	rp	-	25245502	HMDB0062574	-	-	551.37	426.29	415.02	487.03	262.51	394.09	253.89	762.42	2163.07	337.13	1711.99	1399.45	921.79	1373.34	2519.25	1230.22	1266.88	1238.32	-	-	-	-	-	-	2.15354	0.0111024	3.69982	1.88745	up	-	-
T3_positive	MEDL01878	Methyl dioxindole-3-acetate	Heterocyclic compounds	Indole and Its derivatives	C11H11NO4	204.065	221.069	2.6582	[M+H-H2O]+	3.0147	3	0.6397	rp	-	14033762	HMDB0038991	-	-	5114.19	10748.4	8106.18	4008.61	6292.15	2014.97	1349.11	2527.3	990.25	1401.59	3998.03	3114.07	2980.58	5183.04	2575.92	5376.06	5438.22	5066.94	-	2.07144	0.0104388	0.241708	-2.04866	down	-	-	-	-	-	1.96434	0.0106955
T3_positive	MW0154273	Nap-His-OH	Amino acid and Its metabolites	Small Peptide	C24H20N4O6	461.144	460.138	4.2439	[M+H]+	21.6258	3	0.6389	rp	-	-	-	65217	-	3924.38	14264	3759.32	16833.2	1885.13	13685.5	27525.7	27987.5	36662.7	13105.8	19597.5	5807.92	25568.3	25267.7	31503.9	12905	12980	13390.7	-	1.56642	0.0244938	2.92546	1.54866	up	1.45304	0.0393486	2.64951	1.40573	up	-	-
T3_positive	MW0156318	R.g.-Keto I	Terpenoids	Tetraterpenes	C41H58O2	600.467	582.444	8.607	[M+NH4]+	13.7226	3	0.6349	rp	-	23724691	-	-	-	3885.29	5606.44	7392.99	5335.39	3962.58	7800.2	30662.5	4693.73	22767.9	22846.5	36879.6	55630.1	31079	11239.9	9882.08	5760.78	6364.91	6124.88	-	-	-	-	-	-	1.88077	0.0496998	5.52696	2.46649	up	-	-
T3_positive	MW0140394	(3S,6S)-6-isopropenyl-3-methyloxepan-2-one	Aldehyde,Ketones,Esters	Ketones	C10H16O2	169.122	168.115	6.8207	[M+H]+	1.825	3	0.6328	rp	-	443169	-	-	-	531.05	723.33	223.69	19336.5	188.67	16687.9	26889.3	25444.7	24596	358.31	355.95	287.53	29553.2	26929.8	32701	18656.1	19054.8	19372.7	-	1.33681	0.0490823	4.47437	2.16168	up	-	-	-	-	-	-	-
T3_positive	MW0159078	Val-Leu-Thr-Gly-Ser	Amino acid and Its metabolites	Small Peptide	C20H37N5O8	458.264	475.264	3.5527	[M+H-H2O]+	10.6178	3	0.6315	rp	-	-	-	264169	-	68530.6	45238.7	27336.3	53910.7	56336.2	25817.6	24272.9	36894.1	14711.5	19286.7	30626	21735.3	89099.9	99906.3	58556.3	43819.8	43341.7	43071.2	-	1.76315	0.0147586	0.481327	-1.05491	down	-	-	-	-	-	-	-
T3_positive	MW0015924	Artemoin A	FA	Others	C35H66O4	551.503	550.496	6.4884	[M+H]+	3.65162	3	0.6314	rp	-	129011028	HMDB0033604	-	-	15258.9	6821.62	8868.82	12627.2	4323.53	2276.59	6014.33	12342.7	8125.35	2939.36	8269.95	2809.59	4609.12	2898.14	1763.7	4749	5128.48	4467.23	-	-	-	-	-	-	1.61002	0.0489753	0.424854	-1.23496	down	-	-
T3_positive	MEDP1408	Carnitine C14:3	FA	CAR	C21H35NO4	366.263	365.257	4.7091	[M+]+	1.15818	3	0.6308	rp	-	-	-	-	-	8832.24	1652.99	11436.7	20639.5	30407.9	4320.51	4577.05	6987.25	868.69	10303.8	26611.1	18877.4	18081.6	8464.79	16480.2	14406.9	14060	14137.9	-	-	-	-	-	-	-	-	-	-	-	1.73702	0.00925457
T3_positive	MW0155746	Primary fluorescent chlorophyll catabolite	Heterocyclic compounds	Heterocyclic compounds	C35H40N4O7	611.285	628.29	7.5301	[M+H-H2O]+	3.91476	3	0.6303	rp	-	23657843	-	-	C18098	4744.45	4691.35	8177.09	607.35	928.93	10451.9	8192.81	10675.2	12667.3	18289.1	5562.96	29794.3	12890	13286.6	12356	8269.04	8580.32	9185.15	ko00860	1.62355	0.00630684	3.14772	1.65431	up	-	-	-	-	-	-	-
T3_positive	MW0150088	Glu-Met-Gln	Amino acid and Its metabolites	Small Peptide	C15H26N4O7S1	445.12	406.152	7.6725	[M+K]+	10.6113	3	0.6279	rp	-	145455447	-	16309	-	14420.2	8697.36	7326.58	78318.5	29194.5	79411.4	122894	147688	153229	40303.2	23934.3	10214.5	136103	155933	158350	81935.6	86413.4	91286.9	-	1.70902	0.0158677	3.93981	1.97813	up	-	-	-	-	-	-	-
T3_positive	MW0144605	Ala-His-Val	Amino acid and Its metabolites	Small Peptide	C14H23N5O4	325.176	325.175	3.6223	[M+]+	4.75233	3	0.6278	rp	-	145453600	-	19923	-	139099	587550	455587	398492	769331	393231	137433	181925	229561	31909.1	352943	536543	354115	538612	221361	374178	384560	361372	-	-	-	-	-	-	-	-	-	-	-	1.47761	0.041799
T3_positive	MW0119424	BW-A868C	Benzene and substituted derivatives	Benzene and substituted derivatives	C25H37N3O5	424.269	459.273	2.4108	[M+H-2H2O]+	23.6411	3	0.6261	rp	-	122021	HMDB0249489	-	-	519.14	528.28	2.82	17.88	281.81	12792.8	5831.19	3963.76	3216.67	6751.68	234.29	16.71	453.17	315.64	554.29	2719.93	2776.5	2776.98	-	1.82085	0.0209008	24.1169	4.59197	up	-	-	-	-	-	2.07952	0.0214592
T3_positive	MW0139310	Petunidin 3-(6''-acetylglucoside)	Flavonoids	Anthocyanidins	C24H25O13+	538.163	521.13	7.5657	[M+NH4]+	20.1546	3	0.6254	rp	-	44256961	-	47123	-	12684.5	20705.3	27941.3	10076.6	34116.8	18092	25467.5	52089	35459.8	11225.9	3107.07	4350.59	10424.8	3356.8	9780.05	15622.1	15665.5	15224.3	-	-	-	-	-	-	1.80684	0.0267107	0.293954	-1.76634	down	1.93004	0.0338703
T3_positive	MW0107729	Leu-Ile-Ile	Amino acid and Its metabolites	Small Peptide	C18H35N3O4	380.243	357.263	1.2786	[M+Na]+	22.3045	3	0.6186	rp	-	145456448	-	22425	-	3216.34	1569.98	4776.05	35.95	2715.06	10034.3	18103.5	12866.8	1827.04	25019.3	4680.69	3878.18	134.91	4207.64	2193.9	2884.86	2493.59	2749.88	-	1.37769	0.0446679	5.51034	2.46214	up	-	-	-	-	-	-	-
T3_positive	MW0147377	Chivosazole E	Heterocyclic compounds	Heterocyclic compounds	C46H65NO12	788.436	823.451	6.2088	[M+H-2H2O]+	17.5767	3	0.6172	rp	-	10843143	-	-	-	1202.04	734.76	816.61	554.81	1479.18	809.95	290.41	1298.33	1418.91	3378.1	1752.07	2663.25	2647.73	996.92	2114.85	3601.5	3022.03	3476.4	-	-	-	-	-	-	1.68089	0.0218584	2.12533	1.08769	up	-	-
T3_positive	MW0123095	beta-Lapachone	Aldehyde,Ketones,Esters	Ketones	C15H14O3	281.051	242.094	7.6562	[M+K]+	17.0682	3	0.5991	rp	-	3885	HMDB0249138	-	C10367	3771.13	2004.89	3389.59	54038.1	8004.41	84593.7	114343	105848	110300	13961.4	3725.13	2293.9	121596	146770	103588	60739	66134	69448.4	-	1.72796	0.0144623	6.02525	2.59102	up	-	-	-	-	-	-	-
T3_positive	MW0137682	Cirsimaritin	Flavonoids	Flavonoid	C17H14O6	297.082	314.079	6.8207	[M+H-H2O]+	13.7838	3	0.5952	rp	-	188323	HMDB0250276	-	C17785	7961.57	13635.7	10927.1	109618	4627.59	98774.1	197924	173079	195200	10797.3	16436.9	11976.4	144150	112505	125953	108840	113329	112825	-	1.44712	0.040556	4.60432	2.20299	up	-	-	-	-	-	-	-
T3_positive	MW0139162	Antibiotic 205t3	Heterocyclic compounds	Heterocyclic compounds	C39H49NO16	770.316	787.305	5.399	[M+H-H2O]+	18.8769	3	0.5941	rp	-	4526	HMDB0255695	-	-	87.72	28.29	111.08	91.95	98.25	5240.68	2748	1527.91	4357.22	5740.35	59.89	17.85	59.27	97.41	79.88	1684.4	1682.42	1664.31	-	2.21763	0.00811099	47.0037	5.5547	up	-	-	-	-	-	2.33515	0.0079608
T3_positive	MW0121652	5-methyltetrahydropteroyltri-L-glutamate	Amino acid and Its metabolites	Amino acids	C30H39N9O12	700.275	717.272	4.736	[M+H-H2O]+	9.18417	3	0.5877	rp	-	135398574	HMDB0012177	-	C04489	587466	556.91	656722	512991	501940	1.97356e+06	1.29094e+06	1.01252e+06	730533	2.14483e+06	478889	538.63	614894	745.76	680922	540114	532498	531855	-	1.17438	0.0191532	3.16522	1.66231	up	-	-	-	-	-	1.41456	0.0128353
T3_positive	MW0157490	Thermozeaxanthin-17	Terpenoids	Tetraterpenes	C63H98O8	965.724	982.726	7.4708	[M+H-H2O]+	4.94498	3	0.5839	rp	-	23724619	-	-	-	1441.9	5569.38	2852.73	29703.3	8325.79	23407.3	23067.7	58932.5	87376.3	16949.1	28189.1	31998.7	27269.7	44876.9	23587.5	16849.8	22423.2	21863	-	-	-	-	-	-	1.71208	0.0108053	3.25562	1.70293	up	-	-
T3_positive	MW0159020	Val-His-Glu-Lys-Ala	Amino acid and Its metabolites	Small Peptide	C25H42N8O8	582.326	582.313	3.6981	[M+]+	22.9201	3	0.5817	rp	-	-	-	264044	-	3804.74	3097.31	509.3	1341.18	1510.97	28792	7850.6	6514.38	6885.61	22180.5	1759.17	2210.25	1054.27	700.32	793.21	6579.42	6830.17	6615.41	-	-	-	-	-	-	-	-	-	-	-	2.18888	0.0468588
T3_positive	MW0152139	(5-methyl-2-methylidenehexyl) (Z,2S)-2-hydroxy-6-[(1S,4Z,6E,9R,11R,12S,13S,14E,16Z,19E,21R,23R,24R)-11-hydroxy-24-(hydroxymethyl)-12,15,24-trimethyl-3-oxo-2,22,26-trioxatricyclo[19.3.1.19,13]hexacosa-4,6,14,16,19-pentaen-23-yl]hex-4-enoate	Heterocyclic compounds	Heterocyclic compounds	C41H60O9	679.437	696.424	6.3824	[M+H-H2O]+	23.395	3	0.5772	rp	-	56928132	-	-	C19903	222534	56845.3	152137	90012	188062	87048.8	46039.2	29296.5	38404.1	40959	127116	173248	59131.9	222029	62255.8	116908	103974	125015	-	1.68396	0.0346017	0.340686	-1.55348	down	-	-	-	-	-	-	-
T3_positive	MW0015472	9-nitro-9E-octadecenoic acid	FA	Oxidized lipids	C18H33NO4	345.279	327.241	8.6422	[M+NH4]+	20.0128	3	0.5717	rp	-	11645581	HMDB0062738	-	-	210.63	615.71	791	405.57	614.68	555.28	1183.25	275.72	772.37	3171.25	3024.5	2234.27	1877.28	1616.78	1150.36	834.49	1262.45	1361.43	-	-	-	-	-	-	1.94248	0.00776467	3.75464	1.90867	up	-	-
T3_positive	MW0129828	12,16-dimethoxy-5,7,9,21-tetraoxahexacyclo[11.8.0.02,10.03,8.04,6.015,20]henicosa-1,10,12,15(20),16,18-hexaen-14-one	Benzene and substituted derivatives	Benzene and substituted derivatives	C19H14O7	372.102	354.074	8.3404	[M+NH4]+	13.407	3	0.5647	rp	-	131835171	HMDB0128876	-	-	266.32	406.88	356.86	30876.8	338.38	36679.5	53891.6	49802.4	61294.4	1443.75	1171.07	969.42	66324	74257.2	63352.6	38680.3	50271.9	50341.2	-	1.61289	0.0292023	6.29896	2.65511	up	-	-	-	-	-	-	-
T3_positive	MW0142212	2-Amino-1,2-bis(p-chlorophenyl)ethanol	Heterocyclic compounds	Heterocyclic compounds	C14H13Cl2NO	282.052	281.037	7.655	[M+H]+	17.4884	3	0.5592	rp	-	411181	-	-	-	494.68	312.11	592.13	13170.1	743.8	19015.6	23211	31855	27369.6	2495.65	389.2	225.58	21954.4	28624	20822.2	15752.2	17136	18198	-	1.73166	0.0205655	6.78824	2.76304	up	-	-	-	-	-	-	-
T3_positive	MW0010961	(24E)-3alpha-Acetoxy-15alpha-hydroxy-23-oxo-7,9(11),24-lanostatrien-26-oic acid	Organic acid and Its derivatives	Organic acid and Its derivatives	C32H46O6	509.338	526.329	7.7966	[M+H-H2O]+	24.5625	3	0.557	rp	-	131751733	HMDB0035386	-	-	4094.56	24357.7	11947.3	26516.8	11213.8	16231.7	4768.33	11308.2	26727.3	21002.7	22683.6	47047.9	41107.3	40216	28855.7	13353	17365.3	18743.2	-	-	-	-	-	-	1.58488	0.0106821	2.3027	1.20333	up	1.75825	0.00943296
T3_positive	MW0102835	(1R,2S,4S,6R,7S,8R,9S,12S,13R,18S,19S)-6-methoxy-7,9,13-trimethyl-6-[(3S)-3-methyl-4-[(2R,3R,4S,5S,6R)-3,4,5-trihydroxy-6-(hydroxymethyl)oxan-2-yl]oxybutyl]-19-[(2R,3R,4S,5S,6R)-3,4,5-trihydroxy-6-methyloxan-2-yl]oxy-5-oxapentacyclo[10.8.0.02,9.04,8.013,18]icosan-16-one	Benzene and substituted derivatives	Benzene and substituted derivatives	C40H66O14	753.438	770.445	6.5943	[M+H-H2O]+	4.58062	3	0.5568	rp	-	102444968	HMDB0041530	-	-	32379.8	30110.3	27065.6	20751.7	19401.5	35816.4	27550	20988.6	31495.1	32560	39397.6	35482	73860.6	99428.8	63476.9	24605.2	24589	25238.6	-	-	-	-	-	-	1.8584	0.0345749	2.40266	1.26463	up	1.81462	0.0482585
T3_positive	MW0156466	S-(hercyn-2-yl)-L-cysteine S-oxide	Amino acid and Its metabolites	Amino acid derivatives	C12H21N4O5S+	372.086	333.123	6.3652	[M+K]+	1.925	3	0.5463	rp	-	86289741	-	-	C20994	9153.2	1568.14	1315.67	12697.8	14029	13985	802.12	1448.98	1453.23	198.7	29190.7	37343	7711.57	13881.6	20516.4	12515.8	12656.9	12838	ko00340,ko01100	-	-	-	-	-	-	-	-	-	-	1.93996	0.022471
T3_positive	MW0152554	Leu-Tyr-Val-Lys	Amino acid and Its metabolites	Small Peptide	C26H43N5O6	486.316	521.321	3.5368	[M+H-2H2O]+	16.8404	3	0.5324	rp	-	-	-	183427	-	28081.6	21557.5	25681.5	60321.6	46046	4860.09	9162.99	10040.9	20471.8	12479.5	9272.16	7955.26	21377.3	14131.9	8765.9	20094.1	19738.4	19845.8	-	1.83706	0.0237202	0.313808	-1.67205	down	1.92357	0.0270931	0.338506	-1.56275	down	-	-
T3_positive	MW0012209	12alpha-Hydroxy-3-oxo-5beta-cholan-24-oic Acid	Organic acid and Its derivatives	Organic acid and Its derivatives	C24H38O4	355.262	390.277	4.9084	[M+H-2H2O]+	2.83648	3	0.5311	rp	-	160738	HMDB0062742	-	-	52243.1	81973.5	63146.6	167999	68708.9	94121.6	64463.2	97153.4	4852.53	15290.1	253452	234059	71590.5	126611	107826	111160	112060	112115	-	-	-	-	-	-	-	-	-	-	-	1.50582	0.0435007
T3_positive	MW0151266	Hydroxyspheroidenone	Aldehyde,Ketones,Esters	Ketones	C41H60O3	601.472	600.454	7.655	[M+H]+	17.6509	3	0.5291	rp	-	16061267	-	-	-	28051	33531.9	30346.5	41563.4	34452.1	38915	52611.9	53060	58056.1	32956.5	87330.2	51686.2	68254.9	77738	70089.2	40125.3	43676.8	43173.3	-	-	-	-	-	-	2.11129	0.00172248	2.11438	1.08023	up	-	-
T3_positive	MW0052325	Dibutyl adipate	Aldehyde,Ketones,Esters	Esters	C14H26O4	223.168	258.183	5.7826	[M+H-2H2O]+	21.5658	3	0.5252	rp	-	7784	HMDB0251172	-	C14253	2197.97	2005.64	1114.68	47726.4	1902.49	43060.7	89742.8	112550	76802.1	2743.16	1460.67	834.66	55774.2	53453.7	67540.7	40745.2	41018.4	40751.4	-	1.48742	0.0460027	5.91293	2.56387	up	-	-	-	-	-	-	-
T3_positive	ZINC1699444	Pentylbenzene	Benzene and substituted derivatives	Benzene and substituted derivatives	C11H16	149.132	148.125	4.6916	[M+H]+	3.11377	3	0.5176	rp	-	10864	HMDB0059834	-	-	805.76	590.29	569.55	8808	706.46	8287.09	11318.4	11979.9	10122.8	601.47	1864.96	407.02	14323.8	7405.02	13145.2	9682.5	9097.79	9596.76	-	1.34315	0.0486304	3.68549	1.88186	up	-	-	-	-	-	-	-
T3_positive	MW0151850	Isopentenyl phosphate	Organic acid and Its derivatives	Phosphoric acids	C5H11O4P	355.07	166.04	7.1919	[2M+Na]+	3.25	3	0.5122	rp	-	21896400	-	-	C20345	735.79	672.21	883.26	23535.6	803.74	24871.2	41360.8	39904.4	43953.7	2047.27	1858.67	1904.07	40582	46876.9	33054.1	25824.2	27492.8	28315	ko00900,ko01100	1.6008	0.0302426	5.71287	2.51422	up	-	-	-	-	-	-	-
T3_positive	MW0116605	2-Hydroxycineol	Heterocyclic compounds	Heterocyclic compounds	C10H18O2	193.122	170.131	6.8906	[M+Na]+	4.3	3	0.5052	rp	-	529885	HMDB0059852	-	C20326	2806.23	2655.45	4097.11	5247.38	5824.37	5394.37	4785.43	4803.38	2912.57	9246.68	8200.61	5701.43	8140.21	9939.95	10643.5	5168.55	5431.61	5778.65	-	-	-	-	-	-	1.87779	0.00397568	2.06615	1.04694	up	-	-
T3_negative	MW0126890	Troglitazone	Aldehyde,Ketones,Esters	Ketones	C24H27NO5S	440.147	441.161	5.5653	[M-H]-	16.6868	3	0.8285	rp	97322-87-7	5591	-	2970	-	22988.8	3658.85	3633.16	2233.07	7017.34	17674.3	2575.66	12789.7	18756.2	9595.27	42867.8	15223.7	80052.1	24802.5	100354	19910.8	20142.7	20011	-	-	-	-	-	-	1.87876	0.0496751	6.66058	2.73565	up	-	-
T3_negative	MEDL02040	(+)-Gallocatechin	Flavonoids	Flavonoid	C15H14O7	287.065	306.074	2.8365	[M-H2O-H]-	8.08959	3	0.6756	rp	970-73-0	65084	HMDB0038365	-	C12127	26157.8	40691.3	37467.4	26090.4	15251.4	8663.87	5877.29	14431.5	7317.94	26730	58117.9	13903.4	8855.67	12457.6	20335.6	17305.9	18627.9	17637.6	-	1.63034	0.0245166	0.43266	-1.20869	down	-	-	-	-	-	-	-
T3_negative	MW0108118	Malic acid	Amino acid and Its metabolites	Amino acid derivatives	C4H6O5	133.014	134.022	0.8714	[M-H]-	0.740944	2	0.9136	rp	97-67-6	222656	HMDB0000156	-	C00149	13849.5	20067.1	28093.8	28322	41280.1	21748.7	1940.19	1874.11	3165.3	7338.12	8255.42	29207.8	33821.8	1606.48	61670.7	20081.3	20948.8	20474.2	ko00020,ko00620,ko00630,ko01100,ko01200,ko04742,ko04922,ko04964,ko05200,ko05211,ko05230	1.70945	0.013119	0.274035	-1.86757	down	-	-	-	-	-	-	-
T3_negative	MW0169323	Isoliquiritigenin	Flavonoids	Dihydroflavone	C15H12O4	255.07	256.074	7.1675	[M-H]-	14.1332	3	0.6187	rp	961-29-5	638278	HMDB0037316	-	C08650	615.65	148.67	644.71	1105.6	208.95	1732.62	1513.65	2773.49	1922.46	370.58	415.17	601.56	2888.09	1744.09	1810.99	1863.92	1865.49	1880	ko01100	1.42683	0.0418344	3.05216	1.60983	up	-	-	-	-	-	-	-
T3_negative	MW0103343	2'-Deoxyguanosine	Nucleotide and Its metabolites	Nucleotide and Its metabolites	C10H13N5O4	266.09	267.097	1.9068	[M-H]-	0.625	3	0.6224	rp	961-07-9 | 663615-45-0 | 38559-49-8 | 116002-28-9 | 130434-96-7 | 197227-97-7 | 197227-99-9 | 244769-88-8 | 246137-64-4	135398592	-	-	C00330	22882.9	66787.4	53362	38334.4	75504.4	12782.9	23374	26877.2	18496.5	36719.6	93487.2	39634.7	60223.9	51245.4	68371.6	42129.8	42369.4	42123.8	ko00230,ko01100,ko01232,ko02010	1.57754	0.0402762	0.460349	-1.1192	down	-	-	-	-	-	1.99698	0.00921043
T3_negative	MW0124158	Fonsecinone B	Aldehyde,Ketones,Esters	Ketones	C32H28O11	587.149	588.163	7.4548	[M-H]-	19.2165	3	0.5117	rp	95152-76-4	101301306	HMDB0033768	-	-	465.86	216.91	691.74	742.45	2287.59	2468.3	1354.86	1337.62	3233.06	3405.08	5285.65	3351.46	3594.96	3842.81	4369.7	1758.28	1694.72	1662.26	-	1.62188	0.0335948	2.6788	1.42159	up	1.96422	0.000209423	4.6417	2.21465	up	-	-
T3_negative	MW0141495	Dechloro ethylcloprostenolamide	Hormones and hormone related compounds	Hormones and hormone related compounds	C24H35NO5	416.237	417.252	4.0363	[M-H]-	9.32302	3	0.838	rp	951319-59-8	53345360	-	96454	-	41848.3	28875	29896.5	31017.1	36859.9	28628.8	10907.6	30689.2	18582.8	19483.2	8536.47	11119.2	14370.5	16601.3	30562.3	22582.8	22034.6	21805.3	-	-	-	-	-	-	1.7442	0.00678499	0.481847	-1.05335	down	-	-
T3_negative	FDATN00091	Ruxolitinib	Others	Medicine	C17H18N6	305.16	306.159	2.5203	[M-H]-	18.0977	3	0.7936	rp	941678-49-5	25126798	-	-	-	226037	302338	111163	360319	233939	180665	167345	87547.9	83515.8	74907	151081	109308	76812.4	271803	237947	157473	161431	157822	-	1.55397	0.0351119	0.481425	-1.05462	down	-	-	-	-	-	-	-
T3_negative	FDATN00392	Ibrutinib	Others	Medicine	C25H24N6O2	439.182	440.196	7.6544	[M-H]-	17.5519	3	0.6196	rp	936563-96-1	24821094	-	-	-	344853	247290	307421	397730	198423	189800	118201	115509	54499.8	240414	158310	68582	87111.2	110750	74809.2	103327	101528	97147.6	-	1.57987	0.0117072	0.48032	-1.05793	down	2.0841	0.00255818	0.333995	-1.5821	down	-	-
T3_negative	MW0139900	Umbelliferone	Lignans and Coumarins	Lignans	C9H6O3	201.113	162.032	3.334	[M-H]-	0.900008	3	0.6676	rp	93-35-6	5281426	HMDB0029865	-	C09315	139147	238360	205276	69627.2	170234	69394.4	49517.8	66825.5	28824.8	37340.6	54875	50651.9	38227.3	49111.6	40807.4	42844.3	41685.1	41206.2	-	1.90541	0.0147756	0.306212	-1.7074	down	2.05527	0.0148846	0.284051	-1.81578	down	-	-
T3_negative	MW0156258	Pyronine Y	Heterocyclic compounds	Heterocyclic compounds	C17H19ClN2O	301.13	302.119	7.4203	[M-H]-	19.1272	3	0.6488	rp	92-32-0	7085	-	-	-	17149.1	23183.9	12167.6	11060.5	29138.5	12205.6	3309.23	4413.79	3750.94	15545.5	7968.96	21062.9	5698.21	11648.9	4711.59	9006.51	8506.38	8305.22	-	1.54898	0.038094	0.423141	-1.24079	down	-	-	-	-	-	-	-
T3_negative	MW0013350	27-Norcholestanehexol	Alcohol and amines	Alcohols	C26H46O6	435.31	454.329	5.9223	[M-H2O-H]-	4.3467	3	0.7568	rp	91999-66-5	196302	HMDB0002157	-	-	145461	50764.8	85115.2	240368	134480	195424	21843.8	26709.1	41359.7	17380.2	244175	171255	113069	150573	183458	115378	118409	114916	-	-	-	-	-	-	-	-	-	-	-	1.88149	0.0280698
T3_negative	MW0169625	Palmitoleoyl 3-carbacyclic Phosphatidic Acid	FA	Others	C20H37O5P	387.238	388.238	4.5311	[M-H]-	17.7221	3	0.7667	rp	910228-13-6	9909601	-	44868	-	304506	325847	279576	449888	366766	255665	200947	297366	357138	302801	232277	57180.1	157425	310751	61545.1	228780	228911	231694	-	-	-	-	-	-	1.66647	0.0171951	0.474451	-1.07567	down	-	-
T3_negative	MW0015198	7-HDoHE	FA	Oxidized lipids	C22H32O3	379.212	344.235	5.6367	[M+Cl]-	19.6736	3	0.5569	rp	90780-55-5	16061142	-	-	-	295452	256141	280706	531990	412769	217457	175081	265344	91914.1	191195	125808	107756	198861	250498	166205	207642	211450	211220	-	-	-	-	-	-	1.82959	0.0188935	0.477828	-1.06544	down	-	-
T3_negative	MW0160014	2'-Deoxyinosine	Nucleotide and Its metabolites	Nucleotide and Its metabolites	C10H12N4O4	251.078	252.086	1.8887	[M-H]-	1.40493	2	0.908	rp	890-38-0	135398593	HMDB0000071	3383	C05512	86479.6	203111	62703.7	116264	105175	21274.8	25412.4	22645.7	18603.3	10478.1	87064.8	52413.1	106881	36709.6	118550	67861.6	68002.2	67958.8	ko00230,ko01100,ko01232,ko02010	2.12553	0.0159947	0.171533	-2.54344	down	-	-	-	-	-	2.12647	0.0169637
T3_negative	MW0153325	Mahuannin D	Flavonoids	Flavanols	C30H24O9	527.146	528.142	4.976	[M-H]-	20.9522	3	0.7715	rp	88010-42-8	442687	-	-	-	257370	133415	145020	127695	263612	74146.6	71848.9	104952	76367.5	114206	34056	75385.7	162704	76875.1	182998	122928	121978	123217	-	1.81137	0.0318141	0.476233	-1.07026	down	-	-	-	-	-	-	-
T3_negative	FDATN01006	Sodium pantothenate	Others	Medicine	C9H16NNaO5	218.104	241.093	2.3579	[M-H]-	1.02479	2	0.9268	rp	867-81-2	23679004	-	-	-	85414.4	62902.7	116328	168087	182695	47320.6	119305	96953.4	108052	68089.3	85796.2	74742.4	39415.1	50797.8	34348.9	81372.1	81200.1	81239.2	-	-	-	-	-	-	1.66857	0.043058	0.463256	-1.11012	down	-	-
T3_negative	MW0115223	Raloxifene	Benzene and substituted derivatives	Benzene and substituted derivatives	C28H27NO4S	472.158	473.166	2.8184	[M-H]-	3.5887	3	0.6514	rp	84449-90-1	5035	HMDB0014624	-	C07228	51344.7	2285.21	26586.7	19544.4	40119	13707.1	11720.2	20203.9	19053.4	27003.5	2514.41	15218.7	6125.64	6683.74	11854.3	13774.9	15227.8	14249.7	-	-	-	-	-	-	-	-	-	-	-	1.59063	0.0234071
T3_negative	MW0054947	Methylprednisolone	Hormones and hormone related compounds	Hormones and hormone related compounds	C22H30O5	409.18	374.209	4.9595	[M+Cl]-	23.7987	3	0.7828	rp	83-43-2	6741	HMDB0015094	-	-	37763.4	116770	35081.1	109405	196695	81880.9	59281.4	23728.3	67436.2	40430.4	247788	104569	197911	124359	156785	78359.2	84061.6	72835	-	-	-	-	-	-	-	-	-	-	-	1.99742	0.00917329
T3_negative	MW0105257	Ketoleucine	Organic acid and Its derivatives	Organic acid and Its derivatives	C6H10O3	129.056	130.063	3.3705	[M-H]-	1.51662	2	0.9826	rp	816-66-0	70	HMDB0000695	5663	C00233	308537	37135.2	247140	437864	471286	226955	1.04051e+06	573972	1.05554e+06	466001	72643.4	117144	208592	361644	146556	331529	332993	332060	ko00280,ko00290,ko00785,ko01100,ko01210,ko01230	-	-	-	-	-	-	-	-	-	-	1.87224	0.0368761
T3_negative	MW0000158	Cabergoline	Alkaloids	Alkaloids	C26H37N5O2	450.296	451.295	4.4062	[M-H]-	20.0797	3	0.6809	rp	81409-90-7	54746	HMDB0014393	-	C08187	319637	331118	273452	447613	532319	86645.6	219666	181566	181367	255843	206115	230805	220790	165419	213493	268297	266794	268210	-	1.73496	0.0106301	0.48583	-1.04148	down	-	-	-	-	-	-	-
T3_negative	MW0009798	Sulfamethoxypyridazine	Benzene and substituted derivatives	Benzene and substituted derivatives	C11H12N4O3S	339.094	280.063	4.8343	[M+CH3COO]-	18.8861	3	0.6614	rp	80-35-3	5330	-	43487	-	47991	57335.8	44111.2	40179.9	32361.4	83644.1	29179.2	44985.4	44053.3	70847.1	28105.7	13378.6	31694.1	38884.4	20413.8	39109.2	39384.8	39335.5	-	-	-	-	-	-	-	-	-	-	-	1.64144	0.0444743
T3_negative	MW0104210	11-Dehydro-2,3-dinor-txb2	Organic acid and Its derivatives	Organic acid and Its derivatives	C18H28O6	339.181	340.189	4.6736	[M-H]-	1.94111	3	0.826	rp	79250-60-5	35024530	-	45640	-	99208	312170	189682	578541	398803	68436.8	54031.2	143926	18762.2	118127	139374	30218.5	71191.9	60731.2	71995.6	154696	149223	154080	-	1.65787	0.0456139	0.2555	-1.9686	down	1.84107	0.0428395	0.236638	-2.07924	down	-	-
T3_negative	MW0104477	Damgo	Amino acid and Its metabolites	Small Peptide	C26H35N5O6	548.228	513.259	5.4941	[M+Cl]-	1.61843	3	0.7518	rp	78123-71-4 | 950492-85-0	5462471	-	-	-	23482.5	22076.7	18186.6	42230	41747.2	29753.7	4328.49	15531.8	6617.92	6182.3	17080.3	29065.5	16836.9	27178.2	3882.37	15606.8	16544.2	15238.8	-	1.59194	0.0409012	0.422509	-1.24295	down	-	-	-	-	-	-	-
T3_negative	MW0143316	5-Hydroxy-1-(4-hydroxy-3-methoxyphenyl)octan-3-one	Benzene and substituted derivatives	Phenolics	C15H22O4	325.166	266.152	5.2265	[M+CH3COO]-	2.28108	3	0.7326	rp	77398-90-4	5317596	-	263539	-	69021.2	79335.2	99996.1	83361	91985.1	39611.8	37093.2	13496.5	10652.4	8696.71	4643.33	66615	7894.47	52896	5249.49	38199.7	39041.4	33095.4	-	1.93	0.000110216	0.258558	-1.95144	down	1.68899	0.00960908	0.324047	-1.62572	down	-	-
T3_negative	MW0108757	Nefiracetam	Heterocyclic compounds	Heterocyclic compounds	C14H18N2O2	245.14	246.137	4.0883	[M-H]-	24.7682	3	0.6976	rp	77191-36-7	71157	-	-	-	243019	128946	248397	300240	189339	127168	191260	130152	59306.3	76863.1	82466.5	85206.4	101404	119120	107216	202461	202731	203651	-	-	-	-	-	-	1.95581	0.0119203	0.446342	-1.16378	down	-	-
T3_negative	MEDN1149	N-hexadecyl hydroxyproline	Amino acid and Its metabolites	Amino acid derivatives	C21H41NO3	354.301	355.309	7.9915	[M-H]-	0.2484	2	0.9087	rp	76652-69-2	66690736	-	-	-	16038.1	32184.3	47308	19676	22289.6	5244.18	16530.7	25361.4	8681.08	21791	13087.9	22811.7	4584.93	1438.75	2536.3	22305.7	22609.4	18078.7	-	-	-	-	-	-	1.65783	0.0302575	0.323352	-1.62882	down	-	-
T3_negative	MW0169343	Isradipine	Heterocyclic compounds	Heterocyclic compounds	C19H21N3O5	370.145	371.148	7.758	[M-H]-	10.3992	3	0.7288	rp	75695-93-1 | 131970-21-3	3784	HMDB0014415	872	-	63793	53627.8	58125.4	47119.2	36245.8	33601.9	37906	28849.3	30862.8	31758.9	22938.1	26442.5	18555.8	18465.4	18532.3	42875.6	44178.2	35618.4	-	-	-	-	-	-	2.14303	0.00177614	0.40529	-1.30297	down	-	-
T3_negative	MW0108209	Mesylate	Organic acid and Its derivatives	Sulfonic acids	CH4O3S	94.981	95.9881	0.8888	[M-H]-	0.0321764	2	0.9393	rp	75-75-2	6395	HMDB0240280	-	C11145	7909.65	11027.2	5666.58	14414.6	10806.1	5943.66	6587.71	6807.16	2407.69	2483.22	10646.7	11089.1	3666.67	16587.5	5065.16	9057.74	9064.42	9185.46	ko00920,ko01100	1.59486	0.0243935	0.486299	-1.04008	down	-	-	-	-	-	-	-
T3_negative	MW0113884	Aloeresin A	Heterocyclic compounds	Heterocyclic compounds	C28H28O11	539.157	540.163	5.7966	[M-H]-	3.56835	3	0.5787	rp	74545-79-2	5317657	-	-	C17781	7487.34	3498.57	7808.62	551.87	10527.7	8898.13	12119.7	14058.7	15829.5	11019.3	2663.88	19907.9	8642.47	7940.3	16032.1	11138.2	11247.9	11599	-	1.29346	0.0194615	2.07288	1.05164	up	-	-	-	-	-	-	-
T3_negative	MW0006522	Chidamide	Benzene and substituted derivatives	Benzene and substituted derivatives	C22H19FN4O2	389.148	390.149	7.689	[M-H]-	20.8545	3	0.7773	rp	743420-02-2	9800555	-	64835	-	35903.8	33602.4	38239.2	27880	53889.4	52610.5	12864.8	11874.2	4625.92	57517.8	19555	17266	21665.4	14388.9	8354.05	19615.7	18684.3	18109.4	-	-	-	-	-	-	2.01399	0.0044262	0.428617	-1.22224	down	-	-
T3_negative	MW0141024	Guaiacylglycerol-beta-guaiacyl ether	Lignans and Coumarins	Lignans	C17H20O6	372.124	320.126	6.8889	[M+Cl+NH3]-	5.15	3	0.6692	rp	7382-59-4	6424189	-	-	C21422	11583.3	8972.72	4298.9	5280.42	8726.8	4453.16	3100.31	6206.89	4375.49	5050.61	8597.22	7048.95	15110.8	13566.3	12123.4	7840.1	7798.73	7493.4	-	-	-	-	-	-	-	-	-	-	-	2.131	0.00917264
T3_negative	MW0108905	N-Phenylacetylphenylalanine	Amino acid and Its metabolites	Amino acids	C17H17NO3	264.108	283.121	1.8524	[M-H2O-H]-	10.8799	3	0.6787	rp	738-75-0	47579	HMDB0002372	-	-	32160.3	7425.89	15143.3	12178.1	10454.1	6913.29	397.63	431.17	413.43	189.55	16059.8	11393.1	1204.12	1320.9	1420.09	8380.16	8438.34	8827.42	-	1.92175	0.0311534	0.107871	-3.21262	down	-	-	-	-	-	-	-
T3_negative	MW0133147	3'-Hydroxyflavone	Flavonoids	Flavonoid	C15H10O3	475.109	238.063	7.359	[2M-H]-	15.7552	3	0.634	rp	70460-18-3	229015	HMDB0141532	-	C20871	7765.23	13529.4	20813.7	26304.6	23400.5	95536.7	14026.8	13346.8	9899.14	116520	37994.5	26920	66496	69059.7	33422.2	14813.5	21407.2	23341	-	-	-	-	-	-	1.69916	0.0280233	2.54748	1.34907	up	-	-
T3_negative	MW0170017	Xanthine	Nucleotide and Its metabolites	Nucleotide and Its metabolites	C5H4N4O2	151.027	152.033	1.3994	[M-H]-	1.89294	2	0.973	rp	69-89-6	1188	HMDB0000292	82	C00385	175022	233633	251549	189280	344383	72893	170665	135002	168378	118488	117470	115191	88920.2	47676.8	86290.8	144034	144115	144565	ko00230,ko00232,ko01100,ko01232	-	-	-	-	-	2.01566	0.00508528	0.381574	-1.38997	down	-	-
T3_negative	MW0115397	cis-4-Hydroxycyclohexylacetic acid	Organic acid and Its derivatives	Organic acid and Its derivatives	C8H14O3	157.088	158.094	2.8455	[M-H]-	0.521083	3	0.7124	rp	68592-22-3	12702257	HMDB0000451	-	-	155865	209712	194349	324828	255224	87454.6	119403	103320	43167	44737.4	175189	140917	54292.1	337567	73319.5	144868	144400	145355	-	1.92506	0.00385553	0.349202	-1.51787	down	-	-	-	-	-	-	-
T3_negative	MW0126591	N-[2-(5-Hydroxy-1H-indol-3-yl)ethyl]octadecanamide	Tryptamines,Cholines,Pigments	Tryptamines	C28H46N2O2	441.337	442.356	7.8273	[M-H]-	20.8339	3	0.768	rp	67964-87-8	594460	-	62950	-	3446.76	2023.95	6350.45	4967.78	6667.95	2255.47	373.01	1616.02	266.77	282.02	155.61	3166.44	2874.53	6932.77	3546.17	2801.11	2664.12	3012.12	-	1.82426	0.00938867	0.204345	-2.29092	down	-	-	-	-	-	-	-
T3_negative	MW0126439	Reversine	Heterocyclic compounds	Heterocyclic compounds	C21H27N7O	392.218	393.228	4.0709	[M-H]-	1.76174	3	0.7625	rp	656820-32-5	210332	-	64646	-	2565.33	16260.6	11605.8	9412.99	11316.9	8314.59	2860.15	4087.47	4188.44	3045.99	5765.13	2034.3	4010.42	2081.15	2503.32	6273.78	6566.29	6125.14	-	-	-	-	-	-	1.69194	0.0323287	0.320442	-1.64187	down	-	-
T3_negative	MW0015656	Octaprenyl diphosphate	Organic acid and Its derivatives	Phosphoric acids	C40H68O7P2	721.43	722.444	7.6717	[M-H]-	7.66929	3	0.8338	rp	64732-94-1	5280651	HMDB0001094	6000	C04146	114558	135653	116439	120239	84714.2	50432.6	30096.7	32647.4	27185.4	44145.9	34503.4	20980.7	23246.4	19169.1	17684.5	61429.3	65984.7	45105.9	ko00900	2.12998	0.00015499	0.32279	-1.63133	down	2.2594	0.000139613	0.202211	-2.30607	down	-	-
T3_negative	MW0149513	17-Amino-17-demethoxygeldanamycin	Heterocyclic compounds	Heterocyclic compounds	C28H39N3O8	544.275	545.274	2.3414	[M-H]-	16.1089	3	0.7954	rp	64202-81-9	9893658	-	96314	-	709.18	692.16	722.44	620.35	751.16	21966.3	18215.6	7676.47	17361.8	16664.9	294.72	935.52	784.22	832.32	601.83	5598.84	5550.39	5561.13	-	2.24771	0.00266313	23.4273	4.55012	up	-	-	-	-	-	2.35193	0.00262707
T3_negative	MEDN1141	Apocholic acid	Bile acids	Bile acids	C24H38O4	449.291	390.277	6.3612	[M+CH3COO]-	0.137061	2	0.9599	rp	641-81-6	101818	-	-	-	3.86009e+06	1.52221e+06	1.27801e+06	5.89511e+06	8.59589e+06	7.17576e+06	1.17708e+06	1.35612e+06	1.10497e+06	906630	8.21233e+06	1.05797e+07	4.87511e+06	5.4048e+06	6.45901e+06	5.44949e+06	5.45545e+06	5.43365e+06	-	-	-	-	-	-	-	-	-	-	-	1.93001	0.0178926
T3_negative	MW0055436	Stearaldehyde	FA	Others	C18H36O	327.29	268.277	7.5706	[M+CH3COO]-	2.30131	3	0.8015	rp	638-66-4	12533	HMDB0002384	-	C01838	14000.2	3943.59	4016.11	4804.51	7570.88	15521	19124.7	13289.5	9755.99	6019.6	2500.25	3942.13	8011.17	6163.22	6619.14	9673.77	9312.61	9189.73	-	-	-	-	-	-	-	-	-	-	-	1.71409	0.0286682
T3_negative	ZINC33832528	2-Methoxy-4-[(1e)-3-Methoxyprop-1-En-1-Yl]phenol	Benzene and substituted derivatives	Phenolics	C11H14O3	175.077	194.094	5.3336	[M-H2O-H]-	0.775	3	0.8638	rp	63644-71-3	5319469	-	-	-	77549.1	25702.4	53905.8	113260	122216	13623.9	5044.32	12401	23012.5	35369.5	33281.1	62838.7	77636.8	51298.6	51279.7	50765	51026.2	50235.2	-	1.7495	0.0256907	0.227824	-2.13401	down	-	-	-	-	-	1.9344	0.00397211
T3_negative	MW0150699	Handelin	Heterocyclic compounds	Heterocyclic compounds	C32H40O8	551.268	552.272	7.3763	[M-H]-	5.14056	3	0.6443	rp	62687-22-3	90474153	-	-	-	327204	269439	216503	194449	78330.6	197419	34248.5	10433.6	173666	247049	65234.8	12940	71832.9	154503	57960.8	114368	110220	109420	-	-	-	-	-	-	1.58186	0.0216333	0.33379	-1.58299	down	-	-
T3_negative	MW0141378	13-Dihydrocarminomycin	Heterocyclic compounds	Heterocyclic compounds	C26H29NO10	514.174	515.179	2.1597	[M-H]-	7.13894	3	0.6463	rp	62182-86-9	443830	-	-	-	1117.33	975.65	485.22	812.36	1247.06	12916.9	12711.1	6276.58	5130.31	14259.2	193.71	116.5	277.29	472.25	1256.46	2523.93	2579.39	2290.61	-	2.17057	0.0076661	11.0604	3.46734	up	-	-	-	-	-	2.24319	0.00628189
T3_negative	MW0140365	(R)-2-Oxo-3-methylpentanoate	Organic acid and Its derivatives	Organic acid and Its derivatives	C6H10O3	175.052	130.063	2.7187	[M+HCOO]-	22.3404	3	0.6899	rp	61748-89-8	440877	-	7072	C06008	21038.1	33623.1	22997.5	23100.4	23046.1	13105.5	7410.24	10362.1	11659.4	14403.9	9748.94	10705.9	13527.9	19963.8	11216.2	7631.9	10131.6	10962.3	-	2.02867	0.0018234	0.459925	-1.12053	down	-	-	-	-	-	-	-
T3_negative	MW0132809	3,7-Di-O-methylquercetin	Flavonoids	Flavonols	C17H14O7	329.067	330.074	5.3157	[M-H]-	1.39841	3	0.7785	rp	61395	5280417	HMDB0029263	-	C01265	61832.1	18228.5	49014.2	21839.3	46040.2	85023.9	38907.4	73735	95227.8	85635.4	52167.1	108437	91342.1	59000.2	92912.9	70588.1	70062.1	70717.4	-	-	-	-	-	-	1.67119	0.0173154	2.05052	1.03599	up	-	-
T3_negative	MW0139791	Tectoridin	Flavonoids	Flavonoid	C22H22O11	497.092	462.116	7.3763	[M+Cl]-	5.1605	3	0.5839	rp	611-40-5	5281810	-	-	-	1388.89	2791.82	4404.86	3767.06	5217.78	9592.24	4283.65	6723.74	7732.29	12779.7	7769.09	9616.55	13242.3	11379	12105	6678.15	7897.45	8593.24	-	1.65569	0.0260034	2.33982	1.2264	up	1.97893	0.000403831	3.07972	1.6228	up	-	-
T3_negative	MW0157911	Thr-Ser	Amino acid and Its metabolites	Small Peptide	C7H14N2O5	327.083	206.09	0.9242	[M-H]-	0.202377	3	0.7886	rp	61043-86-5	7016065	HMDB0029070	65148	-	15423	1835.22	16659.6	34566.3	38904.8	34828.8	30083.5	28890.2	14325.8	61795.4	4148.14	12161.9	14990.8	5543.24	2794.77	21617.5	21535	21671.8	-	-	-	-	-	-	-	-	-	-	-	1.99023	0.0254317
T3_negative	FDATN00366	Phenylephrine hydrochloride	Others	Medicine	C9H14ClNO2	202.072	203.071	1.3315	[M+Cl]-	21.1631	3	0.7109	rp	61-76-7	5284443	-	-	-	14661.8	19386.7	17187.5	21410	18599.3	8821.79	8025.32	10491.7	8100.91	6544.99	8558.92	5161.39	9418.52	9373.51	10431.2	12372.8	11982.3	12108.9	-	2.15762	0.00020656	0.460131	-1.11988	down	2.0556	0.000191145	0.470638	-1.08731	down	-	-
T3_negative	MW0109344	Pro-Air	Aldehyde,Ketones,Esters	Ketones	C16H22N2O3	289.165	290.163	3.9289	[M-H]-	22.6391	3	0.7976	rp	60443-17-6 | 72332-33-3	4916	HMDB0015453	44346	-	126653	569890	142973	183372	54556.1	30511.6	36402.9	42352.5	45045.4	13196.4	94402.8	34916.5	70911.8	119640	68421.3	85297.4	83890.1	84961.9	-	-	-	-	-	-	-	-	-	-	-	1.71471	0.0319635
T3_negative	MW0103508	Cyclic AMP	Nucleotide and Its metabolites	Nucleotide and Its metabolites	C10H12N5O6P	657.1	329.053	1.7617	[2M-H]-	8.99937	3	0.7681	rp	60-92-4	6076	HMDB0000058	5120	C00575	1259.47	589.18	3211.61	1904.8	1860.09	1248.41	2252.59	4603.72	3671.24	4095.94	4856.44	8445.19	5254.31	3670.29	3137.65	3823.47	3919.54	3978.42	ko00230,ko01100,ko01522,ko04010,ko04014,ko04015,ko04020,ko04022,ko04024,ko04062,ko04072,ko04114,ko04211,ko04213,ko04261,ko04270,ko04340,ko04361,ko04371,ko04540,ko04611,ko04670,ko04710,ko04713,ko04714,ko04720,ko04723,ko04724,ko04725,ko04726,ko04727,ko04728,ko04740,ko04742,ko04750,ko04910,ko04911,ko04912,ko04913,ko04914,ko04915,ko04916,ko04918,ko04919,ko04921,ko04922,ko04923,ko04924,ko04925,ko04926…	-	-	-	-	-	1.78239	0.0192994	2.87405	1.52308	up	-	-
T3_negative	MW0139986	Zearalanone	Aldehyde,Ketones,Esters	Ketones	C18H24O5	355.133	320.162	5.7609	[M+Cl]-	3.91235	3	0.7465	rp	5975-78-0	108003	-	-	-	10041.7	25177	4157.3	10246.1	849.76	20933.7	11365.1	6818.64	23731.2	29053.9	5090.88	43410.8	30298.4	33707.3	28056	17780.3	17851.2	18334.4	-	-	-	-	-	-	1.33124	0.0494012	2.78498	1.47767	up	-	-
T3_negative	MEDN1778	Dodecyl glucopyranoside	Carbohydrates and Its metabolites	Carbohydrates and Its metabolites	C18H36O6	329.233	348.251	6.5716	[M-H2O-H]-	2.59214	1b	0.6886	rp	59122-55-3 | 85618-22-0	93321	-	34493	C16041	44418.1	121319	50142.3	41484.1	99110.5	20834.7	29561.8	29697.1	30768.4	28014.4	103267	82958.1	74591.4	42084.3	73511.3	79902.2	76100.8	72758.5	ko04721	-	-	-	-	-	-	-	-	-	-	2.16142	0.00774059
T3_negative	MW0141430	15-cyclohexyl pentanor Prostaglandin F2alpha	Hormones and hormone related compounds	Hormones and hormone related compounds	C21H34O5	365.237	366.241	8.7391	[M-H]-	10.1946	2	0.9084	rp	58611-97-5	52193897	-	63112	-	568551	453226	443569	423781	482319	367419	398806	302407	171931	459273	295785	195128	217245	239127	220219	321744	311673	320913	-	-	-	-	-	-	2.19821	0.000100862	0.492317	-1.02234	down	-	-
T3_negative	MW0014715	5b-Cholestane-3a,7a,12a,24,25-pentol	Alcohol and amines	Alcohols	C27H48O5	511.362	452.35	5.7344	[M+CH3COO]-	3.12598	3	0.6757	rp	58469-95-7	21252253	HMDB0000556	5540	-	33800	70414.8	65170.4	37811.4	115308	28171.5	34718.5	18803.3	55702.8	18410.5	110428	119273	46228.7	92624.1	78034.1	63463.7	62590.9	61102.6	-	-	-	-	-	-	-	-	-	-	-	1.96402	0.00710183
T3_negative	MW0114156	Fructose	Carbohydrates and Its metabolites	Sugars	C6H12O6	215.033	180.063	0.8001	[M+Cl]-	0.921476	2	0.8108	rp	57-48-7 | 30237-26-4 | 25702-76-5 | 139686-85-4	5984	HMDB0062538	-	-	92937.6	143006	72733	175009	132272	69089.8	130989	155683	64005.2	55687.6	68216.6	38356	16576.7	39225.3	59595.3	72065.8	72595.6	71731.9	-	-	-	-	-	-	1.81325	0.00856706	0.360365	-1.47247	down	-	-
T3_negative	MW0015316	8-Heptadecenal	FA	Oxidized lipids	C17H32O	311.259	252.245	7.5676	[M+CH3COO]-	0.812767	3	0.7882	rp	56797-41-2	14543489	HMDB0041335	-	-	5091.25	5341.74	1719.98	12225.9	1468.04	16186.7	24031.7	21214.9	22462	2701.34	2003.43	3538.28	11487.2	11538.8	10332.8	20353.5	20005.7	18996.5	-	1.36841	0.031904	3.35037	1.74432	up	-	-	-	-	-	-	-
T3_negative	MW0054069	Isodeoxycholic acid	Bile acids	Bile acids	C24H40O4	783.564	392.293	6.3785	[2M-H]-	4.18898	2	0.9433	rp	566-17-6	164672	HMDB0002536	-	C17661	2928.17	593.88	302.34	30139.9	33155.8	7188.08	806.31	565.69	784.6	895.42	60610.4	78013.9	9420.02	14208.5	50090.3	23029.3	23337	21885	-	-	-	-	-	-	-	-	-	-	-	2.14474	0.0381077
T3_negative	MW0114439	Ethyl isopropyl ketone	Aldehyde,Ketones,Esters	Ketones	C6H12O	145.087	100.089	3.2265	[M+HCOO]-	3.87643	3	0.8924	rp	565-69-5	11265	HMDB0005846	-	-	5720.31	9801.48	6234.08	8421.34	3594.58	11607	16590.9	14753	9527.25	3029.29	19137.8	14665	8803.17	15141.5	13119.6	9349.02	9025.22	9147.67	-	-	-	-	-	-	1.81525	0.00765564	2.09841	1.0693	up	-	-
T3_negative	MW0013008	1-Stearoyl-2-oleoyl-sn-glycero-3-phosphocholine	GP	PC	C44H86NO8P	846.621	787.609	6.4653	[M+CH3COO]-	5.58399	3	0.6946	rp	56421-10-4	24778825	HMDB0008038	-	C00157	211135	102558	232181	69900.1	32870.6	53911	121858	113296	163881	167488	45163.1	38022.5	43788.6	47663	56598	160715	165690	135606	ko00564,ko00590,ko00591,ko00592,ko01100,ko04723,ko05231	-	-	-	-	-	-	-	-	-	-	2.03839	0.0187711
T3_negative	MW0109669	L-Serine	Amino acid and Its metabolites	Amino acids	C3H7NO3	145.062	105.043	0.7643	[M-H+CH3CN]-	2.475	2	0.9214	rp	56-45-1	5951	HMDB0000187	5203	C00065	17622.7	2959.54	516.13	2433.02	15445	24737.7	19531.2	25164.7	16189.5	14943	5868.77	10890.5	19766.5	23947.6	17762	13717.4	13527.4	13568.5	ko00260,ko00261,ko00270,ko00470,ko00564,ko00600,ko00630,ko00920,ko00970,ko01100,ko01200,ko01230,ko01240,ko02010,ko04071,ko04974,ko04978,ko05230	1.44704	0.0236141	2.58018	1.36747	up	-	-	-	-	-	-	-
T3_negative	MW0140237	(1S,3R)-3-(2,2-dichlorovinyl)-2,2-dimethylcyclopropanecarboxylic acid	Organic acid and Its derivatives	Organic acid and Its derivatives	C8H10Cl2O2	206.997	208.006	6.0958	[M-H]-	5.45807	3	0.8585	rp	55701-09-2 | 59042-50-1 | 55701-03-6	41539	-	-	C19844	3268.76	3998.09	3159.52	3326.12	663.53	3302.93	6882.9	5855.42	8130.55	3831.47	458.86	3041.17	2191.04	3209.02	1888.24	4885.08	4831.41	4887.1	-	-	-	-	-	-	-	-	-	-	-	1.67457	0.0151738
T3_negative	MEDL01897	Isonicotinic acid	Organic acid and Its derivatives	Organic acid and Its derivatives	C6H5NO2	122.033	123.032	3.6785	[M-H]-	21.0434	3	0.5825	rp	55-22-1	5922	HMDB0060665	-	C07446	2070.81	4243.3	8527.81	6874.42	8137.09	8018.17	21023	12890.4	11992.3	10893.4	5748.33	3870.12	3476.07	11502.2	2410.78	9423.45	9766.17	9364.25	ko00983	1.58623	0.0295633	2.17118	1.11848	up	-	-	-	-	-	1.87424	0.0255056
T3_negative	MW0157970	trans,trans-1,4-Diphenyl-1,3-butadiene	Benzene and substituted derivatives	Benzene and substituted derivatives	C16H14	205.108	206.11	2.3759	[M-H]-	14.9586	3	0.7715	rp	538-81-8 | 886-65-7	641683	-	-	-	7900.15	104936	75628.3	113487	82003.1	19089.3	26651.3	4109.02	3123.41	21821.3	41950.3	26694.9	14930	17008.6	5896.19	38513.9	38575.8	39033.9	-	1.45145	0.0270113	0.1948	-2.35993	down	1.39704	0.0376664	0.277325	-1.85035	down	-	-
T3_negative	MW0123891	Ethionamide	Heterocyclic compounds	Heterocyclic compounds	C8H10N2S	225.068	166.056	3.2617	[M+CH3COO]-	7.03314	3	0.7778	rp	536-33-4	2761171	HMDB0014747	-	C07665	10624	2424.78	18047.6	27111.8	36101.1	53054	39279.8	24053.6	41019.5	65541.5	16454.5	18000.4	25302.1	10800.3	23833.9	25618.1	25815.6	25752.8	-	1.46972	0.0234486	2.36402	1.24124	up	-	-	-	-	-	1.93039	0.0176204
T3_negative	MW0113970	Benzyl beta-D-Arabinopyranoside	Others	Others	C12H16O5	297.134	240.1	4.7075	[M+CH3COO]-	0.536195	3	0.6972	rp	5329-50-0 | 7473-38-3	11253445	-	96293	-	3001.89	2346.99	2325.32	4597.16	2354.29	115478	44690.6	33556.4	18158	67430.6	1413.53	1694.72	4656.67	4415.96	1381.6	21426.3	21330.2	21452.8	-	2.16103	0.0352573	19.0975	4.25531	up	-	-	-	-	-	2.25235	0.0347778
T3_negative	MEDL02562	Euscaphic acid	Terpenoids	Triterpene	C30H48O5	487.341	488.35	6.6955	[M-H]-	2.70704	2	0.9495	rp	53155-25-2	471426	HMDB0036651	-	C17890	201038	357003	202032	400873	296909	154672	163598	248521	111387	4844.18	815513	319545	76969.3	251574	126085	212368	210711	210663	-	1.22998	0.0255155	0.468511	-1.09384	down	-	-	-	-	-	-	-
T3_negative	MW0063704	Sulfaphenazole	Heterocyclic compounds	Heterocyclic compounds	C15H14N4O2S	313.072	314.084	4.3146	[M-H]-	10.2393	2	0.8175	rp	526-08-9	5335	HMDB0015667	-	-	38636.5	5865.14	20183.7	18835.6	19398.2	43463.1	52223.8	53629.1	23549.8	37081.5	19982.6	17822.2	30529.6	18564.4	27901.1	37339.5	37018.9	37008.6	-	1.5107	0.0226087	2.03993	1.02852	up	-	-	-	-	-	-	-
T3_negative	MW0005467	Hesperetin	Flavonoids	Dihydroflavone	C16H14O6	301.072	302.079	4.3526	[M-H]-	0.896814	3	0.7873	rp	520-33-2	72281	HMDB0005782	-	C01709	13003.1	343716	439674	336914	237390	578592	245486	596868	361534	578063	348969	453901	814031	467622	741286	491073	490853	486319	-	-	-	-	-	-	1.16079	0.0371759	2.06159	1.04375	up	-	-
T3_negative	MW0147914	Cycleanine	Heterocyclic compounds	Heterocyclic compounds	C38H42N2O6	621.292	622.304	4.5283	[M-H]-	4.99943	3	0.8859	rp	518-94-5	121313	-	-	C17387	2.75481e+06	1.51881e+06	1.44136e+06	1.23409e+06	335687	1.15646e+06	1.14414e+06	1.5526e+06	317981	1.20197e+06	623942	529882	496443	372239	339373	1.00615e+06	1.01177e+06	1.01188e+06	-	-	-	-	-	-	-	-	-	-	-	1.58994	0.039499
T3_negative	FDATN01249	Tiapride hydrochloride	Others	Medicine	C15H25ClN2O4S	328.15	364.122	2.3489	[M-]-	5.56578	3	0.7684	rp	51012-33-0	5702214	-	-	-	11752.5	28315.5	17999.3	32881.3	36129.8	12744.6	30794.4	17469.3	20200.5	11343.9	3177.36	7670.65	12491.9	11807.2	10659.2	8620.76	8124.91	7915.78	-	-	-	-	-	-	1.7212	0.0204267	0.360457	-1.4721	down	-	-
T3_negative	MW0103492	4-Allylphenol	Benzene and substituted derivatives	Phenolics	C9H10O	155.047	134.073	4.7092	[M+Na-2H]-	3.15	3	0.8907	rp	501-92-8	68148	HMDB0034107	-	C16930	6752.48	6610.61	8176.8	12861	13218	5181.55	1178.78	6165.05	1907.47	4663.88	12951.9	16014.6	15389.7	8142.65	16670.7	7397.54	7330.52	7304.53	-	1.64917	0.0141588	0.401033	-1.31821	down	-	-	-	-	-	2.05993	0.0010915
T3_negative	MEDP0176	Thymidine	Nucleotide and Its metabolites	Nucleotide and Its metabolites	C10H14N2O5	241.083	242.09	2.1957	[M-H]-	0.416181	2	0.9197	rp	50-89-5	5789	HMDB0000273	3375	C00214	29676.8	160079	73654.8	53674.8	91145.6	40270.7	43193	36378.2	40053.2	32604.8	124219	72216.8	102417	96058.4	127535	70512.4	70556.9	70737.8	ko00240,ko01100,ko01232	-	-	-	-	-	-	-	-	-	-	2.29975	0.00240729
T3_negative	MW0002243	2,4-Dichlorobenzoic acid	Benzene and substituted derivatives	Benzene and substituted derivatives	C7H4Cl2O2	188.952	189.959	5.5478	[M-H]-	0.580096	3	0.884	rp	50-84-0	5787	-	-	C06670	11960.2	4199.55	167.27	40038.6	4837.17	45133.6	61953.3	57491	85243.7	5308.51	378.84	184.19	73653.1	23889	64671.4	24301.7	24502.2	24160.4	ko01100	1.30133	0.0401429	4.1686	2.05956	up	-	-	-	-	-	-	-
T3_negative	MW0153443	6-O-alpha-D-galactopyranosyl-D-glucitol	Carbohydrates and Its metabolites	Sugar alcohols	C12H24O11	384.16	344.132	8.139	[M-H+CH3CN]-	24.3	3	0.6642	rp	497-83-6	15559964	HMDB0006791	-	C05399	53360.6	28832	40908.7	26397.2	29012.2	24648.1	27963	25409.4	22880	19469.4	28187.9	18882	12616	10920.3	16673.3	27874.7	26563.7	23927.5	ko00052	-	-	-	-	-	1.77321	0.0194357	0.488932	-1.0323	down	-	-
T3_negative	MW0169290	Icariin	Flavonoids	Flavonoid	C33H40O15	735.244	676.237	4.7362	[M+CH3COO]-	3.18791	3	0.8345	rp	489-32-7	5318997	-	44435	C17555	21020	11567.3	11389.7	5274.5	14488.5	70046.4	60889.4	34802.1	31316.5	74405.2	17791.5	7143.6	6999.28	5523.86	9022.71	17094.6	16044.9	17307.5	-	2.00449	0.0078868	4.25886	2.09047	up	-	-	-	-	-	2.24556	0.00609571
T3_negative	MW0007527	Lucidin	Benzene and substituted derivatives	Benzene and substituted derivatives	C15H10O5	305.023	270.053	6.4653	[M+Cl]-	0.465831	3	0.6723	rp	478-08-0	10163	-	-	-	31297.3	47683.5	49548	26499.4	14174.1	19987.3	90967.5	68122.5	89493.9	44595.4	18218.2	17711.9	28619.1	18835.6	24897.6	48062.4	48284.9	48024.8	-	-	-	-	-	-	-	-	-	-	-	1.82769	0.0384366
T3_negative	MW0156567	Scillarenin	Steroids	Steroid	C24H32O4	419.201	384.23	2.2138	[M+Cl]-	5.87631	3	0.6767	rp	465-22-5	12315393	-	-	-	12647.4	11396.8	14295.4	24736.7	20440	9618.05	9330.06	16719.7	9430.64	5393.73	5493.17	9636.59	9492.82	5847.66	10574.2	11947.8	12131.9	11880.4	-	-	-	-	-	-	1.75629	0.0249013	0.491455	-1.02487	down	-	-
T3_negative	MEDN1375	3-Phenylbutyric acid	Organic acid and Its derivatives	Organic acid and Its derivatives	C10H12O2	209.082	164.084	6.865	[M+HCOO]-	4.04513	3	0.749	rp	4593-90-2	20724	HMDB0001955	6399	-	33519.6	39085.8	41570.8	65060.9	27619.2	33567.4	3212.18	5950.92	14817	13718.8	7096.06	11700.1	7050.73	18560.1	4956.27	16757.2	16553.3	16471.2	-	1.65488	0.0120124	0.344521	-1.53734	down	2.06976	0.00543615	0.238636	-2.06712	down	-	-
T3_negative	MW0147100	Cardanolide	Aldehyde,Ketones,Esters	Esters	C23H36O2	403.285	344.272	7.2895	[M+CH3COO]-	5.15605	3	0.7836	rp	4427-84-3	114951	-	-	C19658	15752.2	19319.9	1948.75	17209.8	10861.8	15330.1	10265.8	7913.21	1222.64	21166.8	12240.3	1244.58	1273.7	687.87	1505.41	11056.7	11265	11154.5	-	-	-	-	-	-	1.61172	0.0382836	0.260428	-1.94104	down	-	-
T3_negative	MW0119765	3-(Pyrimidin-2-yl)propanoic acid	Heterocyclic compounds	Heterocyclic compounds	C7H8N2O2	197.056	152.059	2.3039	[M+HCOO]-	2.25533	3	0.6632	rp	439108-20-0	5152885	-	44992	-	8037.32	3652.69	3467.14	7877.89	2259.45	18933.4	10199.8	11478.2	5901.4	13023	4808.25	7873.38	10053.7	11305.3	8982.91	8842.62	8954.9	8842.94	-	1.64367	0.0290213	2.35371	1.23494	up	-	-	-	-	-	-	-
T3_negative	MW0103024	Coenzyme Q4	Heterocyclic compounds	Heterocyclic compounds	C29H42O4	453.319	454.308	6.8183	[M-H]-	0.381461	3	0.7494	rp	4370-62-1	5283545	HMDB0006710	-	-	17107.9	15131	3482.07	18365.7	12340.6	75619	36004.2	32965.7	33546.4	114275	5775.85	10507.4	16064.2	11482	10179.8	10801.7	10223.8	10583	-	1.81552	0.0474678	4.40197	2.13815	up	-	-	-	-	-	2.12772	0.041073
T3_negative	MW0115243	(S)-Propane-1,2-diol	Alcohol and amines	Alcohols	C3H8O2	111.02	76.0524	1.3101	[M+Cl]-	4.325	3	0.7161	rp	4254-15-3	439846	HMDB0006213	3220	C02917	10081.4	23332.8	15221.1	14896.4	14812.4	4856.74	7137.06	9241.3	7166.34	9018.59	18493.7	12588.1	9734.2	6270.01	7589.34	10467.2	10484.8	10542.8	-	1.90039	0.015322	0.477637	-1.06601	down	-	-	-	-	-	-	-
T3_negative	MEDN1480	N-Arachidonoyl-L-Alanine	Amino acid and Its metabolites	Amino acid derivatives	C23H37NO3	374.263	375.277	5.1209	[M-H]-	15.3082	2	0.8656	rp	401941-73-9	40846579	-	-	-	82348.6	95842.4	86078.7	162506	99963.7	69013.2	65141.6	80846	28773.3	57936.8	34604.6	25507.7	55708.7	106418	39037.2	67370	66749	66821.4	-	-	-	-	-	-	1.68091	0.032348	0.496025	-1.01151	down	-	-
T3_negative	MW0169963	Triptolide	Heterocyclic compounds	Heterocyclic compounds	C20H24O6	419.169	360.157	6.1868	[M+CH3COO]-	6.12058	3	0.6287	rp	38748-32-2 | 144539-79-7	107985	-	-	C09204	21374.2	8393.11	9018.04	23274	150433	36863.3	7188.44	13016.4	7883.84	15324.8	101073	32198.4	81746.2	49857.3	80499.4	27879	28050.4	28426.1	-	-	-	-	-	-	-	-	-	-	-	2.07084	0.00915963
T3_negative	MW0154982	Penitrem C	Heterocyclic compounds	Heterocyclic compounds	C37H44ClNO4	660.333	601.296	4.5311	[M+CH3COO]-	24.9211	3	0.5317	rp	37318-84-6	119470	-	-	-	34689.3	384000	208509	232692	223078	98873.3	88739.4	45889.4	35330.6	6205.99	171084	77208.4	47390.9	114568	27577.7	116202	114414	120099	-	1.45083	0.040863	0.253967	-1.97728	down	-	-	-	-	-	-	-
T3_negative	MW0103653	Ribavirin	Nucleotide and Its metabolites	Nucleotide and Its metabolites	C8H12N4O5	244.091	244.081	0.8001	[M-]-	23.3314	3	0.6935	rp	36791-04-5	37542	HMDB0014949	-	-	4104.46	3969.94	2168.53	1948.96	3346.08	12130.1	4916.33	3891.43	1443.89	5010.04	3421.39	4735.97	10533.1	9468.05	8809.38	8089.16	8271.58	7999.45	-	-	-	-	-	-	1.70831	0.034449	2.3792	1.25048	up	-	-
T3_negative	MW0126252	Propiomazine	Heterocyclic compounds	Heterocyclic compounds	C20H24N2OS	339.163	340.161	2.2138	[M-H]-	11.1616	3	0.719	rp	362-29-8	4940	HMDB0014915	-	C07405	13605.2	20602.7	11665.7	9276.55	25693.6	7795.7	9768.27	7907.71	9752.4	4006.45	7379.89	8644.97	16706.8	12548.9	6866.34	11584.7	12353.4	13352.6	-	1.64026	0.0494874	0.485264	-1.04316	down	-	-	-	-	-	-	-
T3_negative	MW0105412	H-Lys-Tyr-Lys-OH Acetate salt	Benzene and substituted derivatives	Benzene and substituted derivatives	C23H39N5O7	436.272	497.285	6.3785	[M-H]-	9.7178	3	0.7395	rp	35193-18-1	71308588	-	43913	-	93481.3	50153.9	31164.7	82416.4	82799.4	80525.7	58218	28473.2	17198.1	27255.7	105111	140480	96460.6	71114.2	58685.2	86000.9	85666.3	86427.8	-	-	-	-	-	-	-	-	-	-	-	1.67952	0.0234019
T3_negative	MW0105039	3-Hydroxydodecanedioic acid	Organic acid and Its derivatives	Organic acid and Its derivatives	C12H22O5	245.139	246.147	3.0822	[M-H]-	0.188232	3	0.6028	rp	34574-69-1	16663321	HMDB0000413	5402	-	26595.6	84852	60197.8	100033	69216.6	56200.2	54797.7	19291.4	7889.31	46436.9	47248.2	38476.4	24080.1	22991.5	35743.9	49923.1	50121.2	49925.9	-	-	-	-	-	-	1.52035	0.0474321	0.494405	-1.01623	down	-	-
T3_negative	MW0155054	Prostaglandin F2alpha methyl ester	Hormones and hormone related compounds	Hormones and hormone related compounds	C21H36O5	403.233	368.256	4.1244	[M+Cl]-	17.0072	3	0.8179	rp	33854-16-9	5283102	-	36174	-	113626	219925	152212	258734	109046	186941	95820.3	121722	88423.9	118695	56085.6	32318.9	89844.6	121410	73034.8	131998	133600	133544	-	-	-	-	-	-	1.6977	0.0279528	0.436644	-1.19547	down	-	-
T3_negative	MW0105600	Alpha-Ketooctanoic acid	Organic acid and Its derivatives	Organic acid and Its derivatives	C8H14O3	157.087	158.094	3.7848	[M-H]-	0.704743	3	0.7523	rp	328-51-8	67600	HMDB0013211	-	-	2296.69	5515.54	2904.78	16568.2	4577.01	22586.3	37695.8	36416.2	33423.9	1504.05	12928.3	20634.5	28639.5	28879.2	35521.9	20314.6	19986.2	19964.1	-	1.16512	0.0385918	4.13111	2.04653	up	1.91951	0.00493671	3.97347	1.9904	up	-	-
T3_negative	MW0141812	1-Oleoyl lysophosphatidic acid sodium salt	GP	PA	C21H40NaO7P	435.258	458.241	3.7315	[M-H]-	16.9012	3	0.808	rp	325465-93-8 | 22556-62-3	44159357	-	5432	-	60899	74251.2	39656.6	59616	64886.1	39410.4	27289.4	26736.5	8264.78	28731.5	59260.2	36086.4	42227.9	14074.8	32514.5	42893.4	42498.3	42858.8	-	1.69456	0.00218011	0.435779	-1.19833	down	-	-	-	-	-	-	-
T3_negative	MW0152637	Levomefolic acid	Organic acid and Its derivatives	Organic acid and Its derivatives	C20H25N7O6	458.177	459.187	3.4614	[M-H]-	5.3036	3	0.649	rp	31690-09-2 | 134-35-0	135398561	HMDB0001396	-	C00440	20106.8	22680.8	13778.4	32101.3	32594.4	20904.5	13442	14992.2	7690.21	20776.8	12097.3	2755.92	10742.9	12919.5	12504.3	19054.7	19170.7	19843.2	ko00670,ko01100,ko01200,ko01523	-	-	-	-	-	1.64421	0.0135214	0.420743	-1.24899	down	-	-
T3_negative	MW0049234	Desmosterol	Hormones and hormone related compounds	Hormones and hormone related compounds	C27H44O	419.316	384.339	8.4343	[M+Cl]-	17.1234	3	0.7816	rp	313-04-2	439577	HMDB0002719	423	C01802	3355.36	2423.28	486.52	2844.12	2341.99	1266.95	397.23	683.17	65.13	2344.11	883.42	322.18	335.71	253.7	443.23	2067.2	2101.3	1914.81	ko00100,ko01100	-	-	-	-	-	1.8661	0.0174303	0.195458	-2.35507	down	-	-
T3_negative	mws4176	Alanylphenylalanine	Amino acid and Its metabolites	Small Peptide	C12H16N2O3	235.118	236.116	2.1597	[M-H]-	1.04245	2	0.8558	rp	3061-90-3	96814	HMDB0028694	23975	-	10260.6	21049.3	22403.8	23790.2	10505.4	11986.7	10678.6	9542.02	13555.2	7944.21	13982.5	7665.26	6378.08	4792.66	7895.51	9436.63	9866.82	9557.74	-	-	-	-	-	-	1.67736	0.0304232	0.46261	-1.11213	down	-	-
T3_negative	MW0138787	Licoricidin	Heterocyclic compounds	Heterocyclic compounds	C26H32O5	423.229	424.225	6.5894	[M-H]-	20.0485	3	0.6885	rp	30508-27-1	480865	HMDB0034183	-	C16986	16150.9	14542	9753.67	66603.9	43026.8	49993.3	26811.9	11347.9	3487.67	30086.4	131474	177807	49743.8	76604.7	141070	40965.3	38438.8	30943.5	-	-	-	-	-	-	1.81695	0.0167288	3.84268	1.94211	up	1.84173	0.0138042
T3_negative	MW0151912	Jatrophone	Aldehyde,Ketones,Esters	Ketones	C20H24O3	312.172	312.173	8.3041	[M-]-	1.15861	3	0.7669	rp	29444-03-9	5281373	-	-	-	43553.4	73187.9	47596	96779.9	53057.4	148386	132988	96954.1	59483.3	34828	41319.5	22047.2	17322.7	44380.5	31896.5	54179.3	54710.8	55936.2	-	-	-	-	-	-	1.69242	0.030442	0.499615	-1.00111	down	1.80114	0.0401117
T3_negative	MW0007251	Glipizide	Benzene and substituted derivatives	Benzene and substituted derivatives	C21H27N5O4S	444.177	445.178	4.7092	[M-H]-	9.37253	2	0.8227	rp	29094-61-9	3478	HMDB0015200	-	-	76339	64507.7	40719.7	65941	49598.7	42546.3	22672	44478.4	16621	37487.8	26685.5	33289.5	19825.9	36239.3	23860	38451.8	37034.9	38425.4	-	-	-	-	-	-	1.98318	0.00467175	0.470877	-1.08658	down	-	-
T3_negative	MW0015586	Adrenic acid	FA	FFA	C22H36O2	331.264	332.272	8.4692	[M-H]-	0.823833	2	0.9262	rp	28874-58-0	5497181	HMDB0002226	6560	C16527	9173.73	15852.8	16578.4	19528.6	14738.3	15549.5	60214.9	17909.2	52868.7	13465.6	16578.3	6509.83	6516	3611.37	1852.69	18817.6	18142.5	17832	ko01040,ko04216	-	-	-	-	-	1.65169	0.0324868	0.462204	-1.1134	down	-	-
T3_negative	ZINC31555018	Ethyl 1-methyl-1,2,5,6-tetrahydropyridine-3-carboxylate	Alkaloids	Alkaloids	C9H15NO2	228.125	169.11	3.2265	[M+CH3COO]-	0.267947	3	0.737	rp	28125-84-0	34167	HMDB0038321	-	-	15765.2	8722.53	10228.4	3684.51	6290.37	21004.5	12627.2	17175.1	9165.8	10465.2	17143.1	18566.5	17333.2	22072.6	19595	8864.61	9421.74	9997.94	-	-	-	-	-	-	1.80987	0.00510233	2.11923	1.08354	up	-	-
T3_negative	MW0011215	(3beta,5alpha,6alpha,7alpha,22E,24R)-5,6-Epoxyergosta-8,14,22-triene-3,7-diol	Alcohol and amines	Alcohols	C28H42O3	425.306	426.313	7.8915	[M-H]-	0.389027	3	0.7546	rp	276864-98-3	131751949	HMDB0036304	-	-	4542.62	7782.49	6066.51	4351.98	5645.77	3135.23	2287.35	802.86	217.69	2486.67	847.4	2317.44	4090.83	2913.82	5397.01	2591.74	2259.9	2400.38	-	1.59094	0.00156885	0.314547	-1.66865	down	-	-	-	-	-	-	-
T3_negative	MEDN1404	4-Methylhippuric acid	Benzene and substituted derivatives	Benzene and substituted derivatives	C10H11NO3	238.072	193.074	2.4479	[M+HCOO]-	0.361407	1b	0.5494	rp	27115-50-0	97479	HMDB0013292	-	-	20789	30423.8	32722.5	52391.1	41567.2	17502.5	15684.6	12131.4	12083.2	12028.8	19682.8	10071.8	25069.5	10392.5	30953.7	23228.5	23118.8	23120.5	-	1.97577	0.013979	0.390292	-1.35737	down	-	-	-	-	-	-	-
T3_negative	MW0056955	PC(18:0/18:2)	GP	PC	C44H84NO8P	844.609	785.593	8.7649	[M+CH3COO]-	2.08973	3	0.8671	rp	27098-24-4	6441487	HMDB0008039	-	C00157	117448	113656	93685	84568.7	87281.8	82827.6	79041.8	72338.8	46574	34352.7	41093.2	36370.4	35378.5	30110.8	32522.9	85057.5	91308.5	64027.3	ko00564,ko00590,ko00591,ko00592,ko01100,ko04723,ko05231	-	-	-	-	-	2.25524	0.00041554	0.353327	-1.50092	down	-	-
T3_negative	MW0148178	Deazaflavin	Heterocyclic compounds	Heterocyclic compounds	C11H7N3O2	272.068	213.054	2.9722	[M+CH3COO]-	0.136387	3	0.698	rp	26908-38-3	5376058	-	-	C01800	562288	363836	251482	376975	287270	25821.7	287298	318537	15994.1	524724	8063.88	373474	13652.5	8697.12	17490.7	296713	295708	295786	-	-	-	-	-	-	1.82325	0.0150216	0.22878	-2.12797	down	-	-
T3_negative	MW0138886	Mammea E/BB	Heterocyclic compounds	Heterocyclic compounds	C24H30O7	429.194	430.199	7.3938	[M-H]-	3.69046	3	0.7292	rp	26477-65-6	50908588	HMDB0030814	-	-	39317.4	54839.6	3999.21	75628.4	60587.2	25040.1	1930.24	4478.96	1476.74	74431.1	36797.8	1131.68	1492.95	3397.12	1687.99	16607.9	17272.8	16741.2	-	-	-	-	-	-	1.67427	0.0334436	0.189902	-2.39668	down	-	-
T3_negative	MW0126440	Rhazidigenine Nb-oxide	Heterocyclic compounds	Heterocyclic compounds	C19H26N2O2	313.202	314.199	5.6543	[M-H]-	21.7505	3	0.6814	rp	26066-43-3	626805	HMDB0030263	-	-	12228.2	25230.7	21129.9	212933	5935.31	13213.4	15848.9	6255.79	5884.53	4552.7	73852.7	11869.2	49910.1	46551.8	33710.8	33879.3	33909.4	34418.8	-	-	-	-	-	-	-	-	-	-	-	1.92013	0.0269114
T3_negative	MEDP1615	Azobenzene-4-sulfonic acid	Organic acid and Its derivatives	Organic acid and Its derivatives	C12H10N2O3S	321.062	262.041	6.0999	[M+CH3COO]-	18.4156	3	0.7073	rp	2484-88-0	17210	-	-	-	125100	87429.7	83227.6	33592.1	33855.1	90554.6	196490	188776	236196	114531	75597.9	69439.5	135032	129582	94121.3	139540	136502	139137	-	1.56023	0.0245642	2.27571	1.18632	up	-	-	-	-	-	-	-
T3_negative	MW0015017	6-Geranylgeranyl 8'-methyl 6,8'-diapocarotene-6,8'-dioate	Aldehyde,Ketones,Esters	Esters	C43H60O4	639.448	640.449	6.7133	[M-H]-	12.6929	3	0.6505	rp	247030-33-7	15491080	HMDB0034770	-	-	781042	961285	806589	1.0009e+06	722019	409980	358518	642103	297950	388339	325378	242065	421492	460309	469061	400671	353263	384123	-	2.02427	0.000620995	0.490864	-1.02661	down	2.06343	0.000169425	0.449059	-1.15502	down	-	-
T3_negative	MW0156068	(7E,9S,10S,11R,12R,13R,14R,15R,16S,17S,18E,20E)-2,10,12,14,16,26,28-heptahydroxy-3,7,9,11,13,15,17,21-octamethyl-23-azatricyclo[22.3.1.05,27]octacosa-1(28),5(27),7,18,20,23,25-heptaene-4,6,22-trione	Amino acid and Its metabolites	polypeptide	C35H47NO10	622.296	641.32	4.5131	[M-H2O-H]-	13.1684	3	0.6858	rp	246255-43-6	137092551	-	-	-	1.0593e+06	567736	534006	426070	8988.59	456075	431469	564411	16277.9	436628	208795	186081	29290.7	56853.8	31566.2	341430	343186	344692	-	-	-	-	-	-	-	-	-	-	-	1.17498	0.0387075
T3_negative	MEDN1078	cis-EODA	FA	FFA	C18H34O3	297.244	298.251	7.4113	[M-H]-	0.332583	2	0.9461	rp	24560-98-3	119250	-	-	-	1.8505e+06	1.47231e+06	923276	913845	894046	593423	1.56709e+06	2.69793e+06	1.48494e+06	1.43232e+06	463128	820394	665033	422833	547740	1.06744e+06	1.01776e+06	1.00411e+06	-	-	-	-	-	-	1.81755	0.0282153	0.482184	-1.05235	down	1.84197	0.0427344
T3_negative	MW0156259	Pyrophaeophorbide a	Heterocyclic compounds	Heterocyclic compounds	C33H34N4O3	533.258	534.263	8.1042	[M-H]-	4.93835	3	0.7571	rp	24533-72-0	3819540	HMDB0031150	-	-	13478.2	12626.2	8662.71	11940.1	9999.31	12381.7	12987.9	4863.9	32976.7	37126.8	11966.5	1367.93	4514.01	2997.76	3001.35	9596.35	10336	9794.55	-	-	-	-	-	-	1.74715	0.0203862	0.420543	-1.24967	down	-	-
T3_negative	MW0138816	Lunarine	Heterocyclic compounds	Heterocyclic compounds	C25H31N3O4	436.223	437.231	3.1733	[M-H]-	1.05163	3	0.7211	rp	24185-51-1	6477011	-	43760	-	5329.48	16917.8	4419.54	1368.6	920.98	13495.2	20645.4	20857.3	4260.82	7050.63	26689	20098.2	13836.8	16679.6	19340.6	13411	13290.6	13209.5	-	-	-	-	-	-	1.73464	0.00657793	3.33757	1.7388	up	-	-
T3_negative	MW0014090	3-Hydroxyhexadecanoic acid	FA	FFA	C16H32O3	271.228	272.235	6.6777	[M-H]-	0.444144	3	0.7318	rp	2398-34-7 | 928-17-6 | 20595-04-4	301590	HMDB0061658	35554	-	143017	88793.8	155993	127599	143897	100213	269742	339219	326002	251093	359531	584237	492082	224114	337583	158875	207274	202963	-	-	-	-	-	-	2.06134	0.0119957	3.0298	1.59922	up	-	-
T3_negative	MW0016138	beta-Muricholic acid	Bile acids	Bile acids	C24H40O5	407.279	408.288	6.3785	[M-H]-	1.99389	3	0.7926	rp	2393-59-1	5283853	HMDB0000415	5404	C17726	77818.8	46761.8	35599.5	159800	154764	113840	29216.2	54794.4	16513.5	23108.8	252050	290431	114983	147779	147918	116342	116200	116263	-	-	-	-	-	-	-	-	-	-	-	2.01613	0.0096197
T3_negative	MW0140674	(S)-autumnaline	Alkaloids	Isoquinoline alkaloids	C21H27NO5	389.208	373.189	5.4585	[M+NH4-2H]-	1.3	2	0.9958	rp	23068-65-7	13878324	-	-	-	45461.2	292082	343540	295408	540925	125523	79935.1	71729.6	63294.6	64930.6	278978	314437	138122	213145	84360.1	128462	128483	127225	-	1.49303	0.0472282	0.267173	-1.90415	down	-	-	-	-	-	1.76072	0.0411088
T3_negative	MW0015833	Anthranoyllycoctonine	Benzene and substituted derivatives	Benzene and substituted derivatives	C32H46N2O8	585.31	586.325	5.2265	[M-H]-	12.0616	3	0.6983	rp	22413-78-1	441708	-	-	C08659	165517	138397	394747	484625	261659	89798.3	2821.6	114865	64555.7	539627	3762.88	1514.42	209252	26438.3	47165.4	137268	148335	141682	-	-	-	-	-	-	1.65752	0.021735	0.199407	-2.32621	down	-	-
T3_negative	MW0128365	(R)-Equol	Heterocyclic compounds	Heterocyclic compounds	C15H14O3	241.083	242.094	2.5023	[M-H]-	9.8969	3	0.7159	rp	221054-79-1	6950272	-	44864	-	19820.2	17661.7	1414.28	23799.3	22938.4	40324	62392.8	52589.6	29332.8	51541.1	7952.53	20665.9	39656.2	36294.1	37993.4	30865.1	30583.9	30882.5	-	1.43393	0.00325439	2.75802	1.46363	up	-	-	-	-	-	-	-
T3_negative	MW0115062	Bardoxolone	Organic acid and Its derivatives	Organic acid and Its derivatives	C31H41NO4	490.286	491.304	5.4654	[M-H]-	20.0837	3	0.7773	rp	218600-44-3	400010	-	-	C74085	23451.1	14389	37474.8	61574.6	47723.9	75504.9	18617	39614.4	10600	15859.2	116437	174184	89460.2	65429.5	99181.5	54615.9	62730.7	58151	-	-	-	-	-	-	1.85669	0.0130148	2.95045	1.56094	up	1.96161	0.00995093
T3_negative	MW0007182	Fluometuron	Benzene and substituted derivatives	Benzene and substituted derivatives	C10H11F3N2O	291.091	232.082	5.6367	[M+CH3COO]-	15.7124	3	0.6502	rp	2164-17-2	16562	-	72615	C18853	53567.7	100546	58649.1	74637.2	71408.2	59501.2	14782	29868.8	16174.7	47657.3	14005	5502.02	22262.2	53066.5	24359.2	32173.2	32315.8	33325.8	-	1.63667	0.0130715	0.468173	-1.09489	down	1.78751	0.0030855	0.332197	-1.58989	down	-	-
T3_negative	MW0159370	Virginiamycin m1	Heterocyclic compounds	Heterocyclic compounds	C28H35N3O7	584.252	525.247	4.1424	[M+CH3COO]-	5.82937	3	0.5976	rp	21411-53-0	5459319	-	-	-	1739.68	1193.07	592.01	4400.98	519.32	46131.8	16788.2	18766.1	3504.31	44716.1	1349.44	3282.32	4150.91	4856.29	1712.47	8838.18	8421.57	8294.76	-	1.93049	0.0436119	15.3825	3.94322	up	-	-	-	-	-	-	-
T3_negative	MW0130384	Mucronustyrene	Benzene and substituted derivatives	Benzene and substituted derivatives	C17H18O3	269.122	270.126	7.9483	[M-H]-	11.5318	3	0.7918	rp	21148-34-5	12312982	HMDB0130347	-	-	3279.53	7408.77	3516.96	9427	9593.17	4762.19	3470.47	6512.19	3133.47	2124.31	2862.47	4763.08	1324.44	1095.32	1645.09	4319.35	4348.13	4064.52	-	-	-	-	-	-	1.71702	0.0321767	0.351851	-1.50696	down	-	-
T3_negative	MEDN1485	Glycerophospho-N-Arachidonoyl Ethanolamine	GP	LPE	C25H44NO7P	500.277	501.286	6.731	[M-H]-	8.14563	2	0.8818	rp	201738-25-2	71684654	-	-	C04438	136596	71476.1	97013.6	125017	125427	51383.2	82351.1	53035.9	59082.6	64804.4	77467.3	41975.4	47893.1	24861.2	28288.3	52760.3	52268.5	49930.2	ko00564	-	-	-	-	-	1.94951	0.0024909	0.396892	-1.33318	down	-	-
T3_negative	MW0168794	Atrazine	Heterocyclic compounds	Heterocyclic compounds	C8H14ClN5	267.091	215.094	4.9217	[M+Cl+NH3]-	2.7	3	0.7876	rp	1912-24-9	2256	HMDB0041830	-	C06551	141522	38003.9	119338	132263	42597.1	57204.7	7077.39	11210.8	11838.9	58339	17370.5	17484.1	46611	20743.5	37859.9	29748.2	30205.8	30404.8	ko01100	1.50189	0.041384	0.307501	-1.70133	down	1.68733	0.0391751	0.295677	-1.75791	down	-	-
T3_negative	MW0011130	(3alphaOH,20S,24S)-3,19:20,24-Diepoxydammarane-3,25-diol	Alcohol and amines	Alcohols	C30H50O4	533.384	474.371	6.8008	[M+CH3COO]-	0.309852	3	0.7768	rp	189031-58-1	73804808	HMDB0034683	-	-	5509.25	3681.05	3501.55	375.35	8439.77	23044.7	22101	8548.92	13116.4	27623.5	1726.31	3949	3774.87	3643.89	6894.37	10763.7	10257.5	10904.9	-	1.67722	0.0108285	4.39088	2.13451	up	-	-	-	-	-	2.11311	0.0114542
T3_negative	MW0169525	N-Arachidonoyl-L-Serine	Amino acid and Its metabolites	Amino acid derivatives	C23H37NO4	390.274	391.272	6.3612	[M-H]-	21.5972	3	0.8076	rp	187224-29-9	10596625	-	44904	-	7.04528e+06	1.90417e+06	1.63759e+06	9.23975e+06	1.40786e+07	1.35558e+07	1.58118e+06	2.03257e+06	1.38562e+06	682901	1.39257e+07	2.12968e+07	8.02069e+06	9.89145e+06	1.17099e+07	9.13777e+06	9.14077e+06	9.22643e+06	-	-	-	-	-	-	-	-	-	-	-	1.88955	0.0262447
T3_negative	MW0122930	Artonol D	Heterocyclic compounds	Heterocyclic compounds	C30H26O7	497.163	498.168	7.8965	[M-H]-	0.110637	3	0.7541	rp	186824-60-2	10672941	HMDB0030495	-	-	8179.5	11006.9	12357.2	4907.27	2673.43	6995.37	5627.37	2713.45	3768.69	1005.87	210.88	6230.64	525.39	1374.98	1043.67	4227.85	4357.56	4334.78	-	-	-	-	-	-	1.64785	0.0281814	0.239891	-2.05955	down	-	-
T3_negative	MW0110464	Vignatic acid A	Organic acid and Its derivatives	Organic acid and Its derivatives	C30H39N3O7	552.271	553.279	7.3763	[M-H]-	0.91106	3	0.7351	rp	181485-19-8	85210698	HMDB0033599	-	-	80061	68463.6	55729.1	47428.1	6860.67	43007.5	1596.65	1102.81	40891.8	56074.9	5878.39	2159.62	15550.4	36477.8	13066.2	34575.8	35179.5	31771.5	-	-	-	-	-	-	1.36063	0.0384589	0.282864	-1.82182	down	-	-
T3_negative	MW0142025	2,3-Diphenyl-1-indenone	Aldehyde,Ketones,Esters	Ketones	C21H14O	281.106	282.104	6.8712	[M-H]-	20.2898	3	0.6521	rp	1801-42-9	74536	-	-	-	2004.63	1125.66	2834.74	1483.63	1298.32	4938.58	10172.8	7949.75	8081.8	1648.88	684.73	4111.2	1336.11	5503.57	2394.79	5397.54	5202.63	5143.17	-	1.7092	0.0300832	3.74893	1.90648	up	-	-	-	-	-	-	-
T3_negative	MW0063494	Secoeremopetasitolide B	Terpenoids	Terpenoids	C21H30O7	393.194	394.199	6.7485	[M-H]-	4.82785	3	0.8184	rp	178402-71-6	131753121	HMDB0041363	-	-	790786	1.14051e+06	968248	1.38345e+06	1.03537e+06	1.45512e+06	431144	563949	354508	907365	571020	169775	473833	556276	466606	332903	343526	338078	-	-	-	-	-	-	1.87693	0.00127	0.420714	-1.24909	down	-	-
T3_negative	MW0114441	Ethyl glucuronide	Carbohydrates and Its metabolites	Carbohydrates and Its metabolites	C8H14O7	267.073	222.074	1.9792	[M+HCOO]-	4.41256	3	0.8487	rp	17685-04-0	18392195	HMDB0010325	-	-	38561.7	41138.5	27954.2	49210.5	55537.6	10887.5	2493.01	8290.77	14240.9	6592.07	2198.48	1043.78	4771.63	8106.07	5018.92	8677.38	9433.77	8036.12	-	2.02824	0.000876633	0.200112	-2.32112	down	2.12178	0.000825551	0.0995227	-3.32883	down	-	-
T3_negative	MW0111849	1-Palmitoylglycerone 3-phosphate	Organic acid and Its derivatives	Organic acid and Its derivatives	C19H37O7P	467.24	408.228	7.1901	[M+CH3COO]-	2.39535	3	0.7882	rp	17378-38-0	167650	HMDB0062190	-	C01192	53922.4	96508.3	89795	171628	98881	10150.7	8340.75	14020.7	32868.3	39350.4	51838.6	28983.2	50478.9	7727.13	17538.7	45873.8	43531.8	42148.3	-	1.93933	0.0106809	0.205059	-2.28589	down	1.79679	0.0168828	0.306552	-1.7058	down	-	-
T3_negative	MW0054522	1-O-Hexadecyl-lyso-sn-glycero-3-phosphocholine	GP	LPC	C24H52NO6P	516.315	481.353	5.3157	[M+Cl]-	16.3275	3	0.6388	rp	17364-21-5	3983	-	24070	C00157	88973.4	77275.6	124522	159972	186594	33093	37392.1	48781.7	74340.3	104759	47510.2	429380	147810	57213.6	112097	94262.4	98057.2	98503.6	ko00564,ko00590,ko00591,ko00592,ko01100,ko04723,ko05231	1.60888	0.0290483	0.468145	-1.09497	down	-	-	-	-	-	-	-
T3_negative	MW0158317	Tryprostatin A	Amino acid and Its metabolites	Small Peptide	C22H27N3O3	380.192	381.205	1.9973	[M-H]-	11.5214	3	0.6691	rp	171864-80-5	9929833	-	-	C20607	5180.65	8127.07	7352.18	11018.3	12558.5	2819.24	5971.74	5714.05	4801.69	2961.38	4283.39	1792.58	5302.77	4663.02	3796.54	5848.44	5878.5	5908.26	ko01100	-	-	-	-	-	1.79856	0.0167219	0.448458	-1.15696	down	-	-
T3_negative	MEDN0819	3-Hydroxymandelic acid	Organic acid and Its derivatives	Organic acid and Its derivatives	C8H8O4	149.025	168.042	3.4252	[M-H2O-H]-	0.215666	1b	0.7508	rp	17119-15-2	86957	HMDB0000750	732	-	1011.26	1445.08	1278.66	3251.52	4878.92	14050	7896.55	5795.8	7995.48	11799.6	1315.65	1893.26	2374.15	2092.1	2233.18	5374.12	5404.57	5365.83	-	1.93619	0.00548684	4.00638	2.0023	up	-	-	-	-	-	2.27349	0.00689778
T3_negative	MW0125991	Ornidazole	Heterocyclic compounds	Heterocyclic compounds	C7H10ClN3O3	219.041	219.041	2.7187	[M-]-	0.113544	3	0.5914	rp	16773-42-5	28061	-	-	-	68473.3	93768.9	63968.3	20758.9	73953.7	50236	22332.7	12333.2	35893.6	42971.3	30031.7	33784.7	41927	14066.5	16247.8	44967.1	43650.3	44588.2	-	-	-	-	-	-	1.57268	0.0333179	0.423957	-1.23801	down	-	-
T3_negative	MW0157473	Thalidasine	Lignans and Coumarins	Lignans	C39H44N2O7	651.277	652.315	3.7493	[M-H]-	5.54914	3	0.7713	rp	16623-56-6	159795	-	-	C09656	39043.3	56467.3	30243	31756	21967.5	265460	129458	100737	112368	212707	17039	6606.48	36648.4	55783.3	58003.6	111853	117945	118143	-	2.06854	0.0150048	4.5729	2.19311	up	-	-	-	-	-	1.92103	0.0129926
T3_negative	MW0110612	15(S)-HETE Ethanolamide	Alcohol and amines	Amines	C22H37NO3	398.241	363.277	7.8965	[M+Cl]-	17.6035	3	0.8234	rp	161744-53-2	91886095	-	45392	-	12212.3	13964.9	17580	4989.89	1937.23	7465.56	6630.19	4469.02	3359.48	140.99	35.72	6971.48	191.48	1435.51	629.58	5609.45	5954.08	4558.59	-	-	-	-	-	-	1.55059	0.0433272	0.182774	-2.45187	down	-	-
T3_negative	MW0141470	16alpha-Fluoroandrost-4-ene-3,17-dione	Aldehyde,Ketones,Esters	Ketones	C19H25FO2	303.171	304.184	4.9373	[M-H]-	13.8343	3	0.784	rp	1597-52-0	245302	-	-	-	140914	174803	191901	253125	65360.1	31172.3	24721.9	32209	44786.7	4638.89	155412	27143.8	208848	87596.8	236960	87755.8	84527	83904.1	-	1.9009	0.00995078	0.166479	-2.58659	down	-	-	-	-	-	1.78632	0.038978
T3_negative	MEDL02483	5-Hydroxytryptophol	Alkaloids	Plumerane	C10H11NO2	158.061	177.079	2.6645	[M-H2O-H]-	0.55	2	0.9431	rp	154-02-9	9061	HMDB0001855	5730	-	1426.4	5259.04	4125.47	1170.7	2943.51	670.88	279.46	698.72	625.48	265.72	2129.47	1800.67	1258.13	1939.68	1375.26	1984	1957.05	1764.18	-	1.97072	0.0331634	0.1702	-2.55469	down	-	-	-	-	-	2.1805	0.000620743
T3_negative	MW0014225	3'-Sulfogalactosylceramide	SP	GSP	C48H93NO11S	890.638	891.647	8.677	[M-H]-	2.30915	3	0.63	rp	151122-71-3	6451121	HMDB0000024	-	-	22214.5	12176.7	1568.85	5450.15	9202.12	9432.51	9946.97	14313	21944.9	23354	24738.5	27382	34410.6	42055.1	58665	13365	14500.3	13880.1	-	-	-	-	-	-	1.77756	0.00719104	3.69971	1.88741	up	1.93332	0.0196916
T3_negative	MW0109742	Sodium dodecyl sulfate	Others	Others	C12H25NaO4S	287.12	288.137	4.283	[M-H]-	0.351656	2	0.917	rp	151-21-3 | 12738-53-3 | 12765-21-8 | 1334-67-4	3423265	-	58284	-	455447	38855.8	286085	291340	254714	51813.6	236143	77496.1	71348.1	37130.7	200364	247893	344939	375663	342738	320361	317448	319708	-	-	-	-	-	-	-	-	-	-	-	1.94274	0.00292508
T3_negative	MW0006355	Bifenazate	Benzene and substituted derivatives	Benzene and substituted derivatives	C17H20N2O3	299.132	300.147	7.4113	[M-H]-	20.1574	3	0.5813	rp	149877-41-8	176879	-	72390	C18589	265135	234404	258029	240050	482971	227424	78247.6	86278.2	68386	120782	167553	392604	154656	193059	99339.7	160946	161037	151597	-	1.8195	0.0150189	0.392491	-1.34927	down	-	-	-	-	-	-	-
T3_negative	MW0107633	L-alpha-Aminobutyric acid	Amino acid and Its metabolites	Amino acids	C4H9NO2	102.056	103.063	0.7825	[M-H]-	0.425	3	0.8667	rp	1492-24-6	80283	HMDB0000452	12	C02356	32191.8	41494	24961.8	27162.5	17118.1	11657.3	6547.47	10190.9	11351.2	23999.4	10518.4	30650.9	59347.2	10790.6	48875.9	31792.2	31747.3	32050.2	ko00270,ko01100	1.73077	0.0149106	0.446002	-1.16488	down	-	-	-	-	-	-	-
T3_negative	MW0015169	7alpha-Hydroxy-3-oxochol-4-en-24-oic acid	Organic acid and Its derivatives	Organic acid and Its derivatives	C24H36O4	447.274	388.261	6.5842	[M+CH3COO]-	3.02678	3	0.8172	rp	14772-95-3	193493	HMDB0062744	-	-	224721	25367	11649.3	112898	138223	137940	21937.5	38328.2	11462.6	50703.8	382040	586581	156789	197364	212051	209691	212629	195600	-	-	-	-	-	-	-	-	-	-	-	2.00758	0.0305919
T3_negative	MW0011587	(R)-2-Hydroxysterculic acid	Organic acid and Its derivatives	Organic acid and Its derivatives	C19H34O3	309.243	310.251	7.2895	[M-H]-	2.27493	3	0.738	rp	14602-38-1	131751126	HMDB0031060	-	-	29.75	18.4	154	253.28	101.22	1887.17	1747.93	2263.96	763.52	43.86	199.45	499.34	1409.69	1140.66	607.71	1500.39	1461.61	1454.76	-	1.52602	0.0389559	12.0479	3.5907	up	1.81487	0.0387577	6.92868	2.79258	up	-	-
T3_negative	MW0109992	Tirofiban	Amino acid and Its metabolites	Amino acid derivatives	C22H36N2O5S	439.223	440.235	3.137	[M-H]-	15.019	3	0.5765	rp	144494-65-5	60947	HMDB0014913	-	C07965	26176.9	2460.34	10597.7	17649.4	14547.9	47000.9	43983.9	57990.7	34179.7	88902.2	11137	59678	54428	47815.2	31122.7	24512.1	24575.7	24511.5	-	1.79492	0.00968948	3.80861	1.92927	up	1.47267	0.03662	2.85839	1.5152	up	-	-
T3_negative	MW0010751	Dormin	Organic acid and Its derivatives	Organic acid and Its derivatives	C15H20O4	323.151	264.136	5.0493	[M+CH3COO]-	1.25472	3	0.7539	rp	14375-45-2 | 21293-29-8	5375199	HMDB0035140	-	-	58783.3	68272	159316	176316	95758.1	133762	41302	22886.4	36452.2	31960.8	17853.5	48614.8	21078.4	105185	9641.29	54414.4	59015.4	58881.9	-	-	-	-	-	-	1.62653	0.04529	0.362386	-1.4644	down	-	-
T3_negative	MW0054639	Macrocarpal C	Aldehyde,Ketones,Esters	Esters	C28H38O5	453.262	454.272	7.6544	[M-H]-	11.3221	3	0.8562	rp	142628-53-3	454459	HMDB0038705	-	-	84686	219045	105755	160579	98853.2	193750	83414.6	2968.36	56.65	50470.1	97635.4	10157.1	27642.5	6694.66	30392.3	105735	79899.8	81396.1	-	-	-	-	-	-	1.80565	0.0128368	0.257912	-1.95505	down	-	-
T3_negative	MW0114514	Gentamicin	Others	Medicine	C21H43N5O7	512.285	477.316	2.7187	[M+Cl]-	3.38026	3	0.6606	rp	1403-66-3	3467	HMDB0014936	-	-	1991.56	1846.86	139.22	115.88	89.42	25730.3	17304.7	10849.5	13850.1	16768.8	60.72	129.95	31.4	1969.61	2289.15	4184.77	4288.63	4310.15	-	1.99607	0.00255382	20.2019	4.33642	up	-	-	-	-	-	2.03202	0.00247947
T3_negative	MW0009741	Sildenafil	Benzene and substituted derivatives	Benzene and substituted derivatives	C22H30N6O4S	473.2	474.205	7.4808	[M-H]-	3.46058	2	0.9413	rp	139755-83-2	135398744	HMDB0005039	44407	C07259	481814	81046.7	31199.2	412561	561715	362506	44067.8	62849.4	419656	60246.9	516706	638513	490122	784692	560394	359384	376742	364759	-	-	-	-	-	-	-	-	-	-	-	1.87402	0.00452687
T3_negative	MW0001561	1-Ethoxy-2-methoxy-4-(1-propenyl)benzene	Benzene and substituted derivatives	Phenolics	C12H16O2	251.129	192.115	6.8712	[M+CH3COO]-	1.135	3	0.7711	rp	137138-52-4	20831169	HMDB0037792	-	-	10664.9	15620.2	13304.5	25130.3	8899.2	17375.2	925.56	1079.7	4071.18	7570.25	8014.85	4106.69	1818.63	5642.56	1176.46	8747.16	8694.36	8327.67	-	-	-	-	-	-	1.85973	0.0165199	0.281981	-1.82633	down	-	-
T3_negative	MW0015159	7alpha,12alpha-Dihydroxy-3-oxochol-4-en-24-oic Acid	Organic acid and Its derivatives	Organic acid and Its derivatives	C24H36O5	403.248	404.256	5.8146	[M-H]-	4.46425	3	0.8402	rp	13587-11-6	5283996	HMDB0000447	5436	C15568	147071	59219.7	89352.5	155658	107086	275935	158923	190322	59421.8	44109.7	413882	471487	130958	288000	202891	161831	177518	167539	-	-	-	-	-	-	1.74596	0.0378728	2.69923	1.43255	up	-	-
T3_negative	MW0157043	Farnesylthioacetic acid	Terpenoids	Sesquiterpenoids	C17H28O2S	295.178	296.181	8.6253	[M-H]-	9.89246	3	0.8195	rp	135784-48-4	5353623	-	43440	-	4261.23	5490.56	9469.72	2474.94	4948.72	10057.9	14560.3	4895.03	16723.9	13124.3	8431.74	4576.91	4021.51	6099.82	2671.22	9748.68	9781.84	9917.89	-	1.59191	0.0304857	2.22785	1.15565	up	-	-	-	-	-	1.80133	0.0270324
T3_negative	MW0154568	N-Nitrososarcosine	Amino acid and Its metabolites	Amino acid derivatives	C3H6N2O3	118.033	118.038	2.5562	[M-]-	12.1349	3	0.5876	rp	13256-22-9	25811	-	-	C19286	1207.9	1451.64	914.99	2694.27	1453.8	263.61	1283.04	1125.46	949.72	994.89	682.73	539.58	428.41	1138.7	188.42	1581.3	1596.96	1575.19	-	-	-	-	-	-	1.75397	0.0323558	0.385601	-1.37482	down	-	-
T3_negative	MW0140006	15(S)-Hydroxyeicosatrienoic acid	FA	Oxidized lipids	C20H34O3	321.243	322.251	7.4808	[M-H]-	1.02414	3	0.721	rp	13-16-1	5283145	HMDB0005045	-	-	9681.41	12480.1	10229.7	5892.35	1889.46	4133.64	15127.1	13745.3	4537.21	7302.59	3036.32	2426.14	3866.47	684.81	4148.26	5658.3	5255.78	5003.7	-	-	-	-	-	-	1.36406	0.0468658	0.352525	-1.5042	down	-	-
T3_negative	MW0016424	Cavipetin C	Terpenoids	Ditepenoids	C24H36O4	387.254	388.261	6.5716	[M-H]-	0.325988	3	0.7816	rp	128552-90-9	14527070	HMDB0030366	-	-	2.54819e+06	601464	339509	1.73931e+06	3.13627e+06	2.10239e+06	291177	553235	269330	204113	6.77902e+06	8.89314e+06	2.94981e+06	3.55612e+06	3.41721e+06	2.61174e+06	2.64857e+06	2.64923e+06	-	-	-	-	-	-	1.59875	0.0383808	3.0599	1.61349	up	2.12832	0.0161915
T3_negative	FDATN01560	Ursodeoxycholic acid	Bile acids	Bile acids	C24H40O4	391.283	392.293	6.4229	[M-H]-	1.97257	2	0.9628	rp	128-13-2	31401	HMDB0000946	5893	C07880	582493	614345	528960	2.06125e+06	3.8053e+06	1.28518e+06	700406	484868	372988	306034	2.30766e+06	680958	1.18279e+06	1.95545e+06	1.80835e+06	1.79146e+06	1.80551e+06	1.79185e+06	-	-	-	-	-	-	-	-	-	-	-	1.74621	0.027624
T3_negative	MW0111338	Triflusulfuron-methyl	Heterocyclic compounds	Heterocyclic compounds	C17H19F3N6O6S	491.106	492.104	7.2284	[M-H]-	13.9345	3	0.7324	rp	126535-15-7	92434	-	-	C18901	117.75	139.21	218.93	228.79	94.46	1897.18	250.9	172.44	167.37	7242.54	519.98	1318.06	2094.35	2145.68	740.6	1625.8	1915.31	2224.67	-	-	-	-	-	-	2.09705	0.0226737	8.53251	3.09297	up	-	-
T3_negative	MW0052740	Ethyl tetradecanoate	Aldehyde,Ketones,Esters	Esters	C16H32O2	301.238	256.24	6.7659	[M+HCOO]-	1.0509	3	0.7635	rp	124-06-1	31283	HMDB0034153	-	-	454536	659217	349582	447202	239922	174341	271437	321300	376128	193711	244124	76781.1	187780	169022	172088	167938	170669	158154	-	-	-	-	-	-	1.84287	0.0163208	0.395169	-1.33946	down	-	-
T3_negative	MW0008025	N-(2-Cyclohexyloxy-4-nitrophenyl)methanesulfonamide	Benzene and substituted derivatives	Benzene and substituted derivatives	C13H18N2O5S	313.078	314.094	8.3475	[M-H]-	21.6986	3	0.6403	rp	123653-11-2	4553	-	63036	C71930	1067.03	1312.85	1198.66	7015.01	1521.89	7489.9	12698	9127.78	10512.4	794.52	873.89	561.21	5720.51	4695.89	4582.66	7851.85	7866.3	7301.29	-	1.25581	0.0475538	3.35296	1.74544	up	-	-	-	-	-	-	-
T3_negative	MW0168452	17-keto-4(Z),7(Z),10(Z),13(Z),15(E),19(Z)-Docosahexaenoic Acid	FA	Others	C22H30O3	341.214	342.219	7.0281	[M-H]-	6.97949	3	0.8448	rp	1233715-28-0	52195784	-	62998	-	654.42	1311.66	2508.19	9067.21	7692.68	1858.06	1422.84	50.57	278.79	1267.95	2521.58	4075.18	3473.16	765.32	2521.98	3841.74	3725.67	3680.26	-	-	-	-	-	-	-	-	-	-	-	1.31046	0.0384888
T3_negative	MW0168601	4-Hydroxybenzaldehyde	Benzene and substituted derivatives	Benzene and substituted derivatives	C7H6O2	121.03	122.037	3.6785	[M-H]-	0.539391	2	0.9747	rp	123-08-0	126	HMDB0011718	-	C00633	102564	87149.3	140454	179051	141511	130199	314946	205641	249537	190413	94415.1	82030.2	81361.3	177403	63516.6	154730	155338	155631	ko01100	-	-	-	-	-	-	-	-	-	-	1.95566	0.0150449
T3_negative	MW0010090	Zingerone	Aldehyde,Ketones,Esters	Ketones	C11H14O3	193.087	194.094	3.4874	[M-H]-	0.483716	3	0.7142	rp	122-48-5	31211	HMDB0032590	-	C17497	16445.2	10115.5	14344.2	20480.8	26329	5348.86	2494.22	5903.5	10655.5	15228.2	8805.09	13559.8	26194.1	15007.8	22090.5	12024.3	12254.9	12005.6	-	1.53198	0.0280225	0.45181	-1.14621	down	-	-	-	-	-	1.62078	0.0461485
T3_negative	MW0168600	Vanillin	Benzene and substituted derivatives	Phenolics	C8H8O3	211.06	152.047	3.334	[M+CH3COO]-	4.68467	3	0.7783	rp	121-33-5	1183	HMDB0012308	-	C00755	23916	5504.43	11138.7	14131.9	17596.4	13452.8	37719.3	22980.8	38420.4	16185.1	6483.96	9393.65	11118.1	17720.2	11223.5	14611.6	13877.4	13649.5	ko01100	-	-	-	-	-	-	-	-	-	-	1.77213	0.0479086
T3_negative	MW0006514	Pyrocatechol	Benzene and substituted derivatives	Phenolics	C6H6O2	169.049	110.037	3.2617	[M+CH3COO]-	4.18321	3	0.7925	rp	120-80-9	289	HMDB0000957	282	C15571	648.31	276.65	998.46	660.83	225.13	1323.62	868.89	950.31	1932.92	866.23	1485.41	4609.37	746.88	1039.94	4898.09	2211.2	2045.65	1971.34	-	1.56286	0.0393155	2.11505	1.08069	up	-	-	-	-	-	-	-
T3_negative	MW0149266	Formyl phosphate	Organic acid and Its derivatives	Organic acid and Its derivatives	CH3O5P	165.986	125.972	7.2808	[M-H+CH3CN]-	11.325	3	0.5676	rp	1189-72-6	168934	-	-	C02405	25209.6	18894.3	12692.3	13149.4	20206	12106.8	15373.3	13921.5	5472.71	11447.9	7180.74	7440.36	3139.14	15748.5	8875.41	13259.7	11579.5	13780.2	ko00630,ko01100	-	-	-	-	-	1.63149	0.0156472	0.470142	-1.08883	down	-	-
T3_negative	MW0063758	Tazarotene	Heterocyclic compounds	Heterocyclic compounds	C21H21NO2S	350.125	351.129	8.33	[M-H]-	6.98288	3	0.6608	rp	118292-40-3	5381	HMDB0014937	-	C12531	2084.46	6762.25	2764.11	3104.2	3459.65	4349.11	7777.14	14145.2	9198.75	8420.28	11674.7	6336.96	5764.67	13314.9	5320.05	11146.5	15092.8	16282.7	-	1.66038	0.0274452	2.41492	1.27198	up	1.65084	0.0411563	2.33354	1.22252	up	-	-
T3_negative	MW0126408	Rabeprazole	Heterocyclic compounds	Heterocyclic compounds	C18H21N3O3S	340.119	359.13	4.3002	[M-H2O-H]-	14.9818	2	0.8126	rp	117976-89-3	5029	HMDB0005026	-	C07864	950331	818990	513741	601091	598748	107127	397827	450574	6174.56	312172	186022	204569	552150	375026	463203	491244	495860	491700	-	1.32169	0.00562829	0.365751	-1.45106	down	-	-	-	-	-	-	-
T3_negative	MW0005393	5-(3-Carboxybenzoyl)-2-((6-(4-methoxyphenyl)-5-hexenyl)oxy)benzenepropanoic acid	Benzene and substituted derivatives	Benzene and substituted derivatives	C30H30O7	501.188	502.199	3.839	[M-H]-	5.86113	3	0.7944	rp	117423-74-2	6444688	-	45208	-	29652.9	19850.1	20175.4	17738.8	14014.2	5898.32	11299.6	15145.2	15501.4	8442.16	32592.3	12187.6	17213.9	33463.1	24674.4	22954.8	22447.3	23444	-	-	-	-	-	-	-	-	-	-	-	1.70422	0.0344497
T3_negative	MW0014163	3-Methyl-5-pentyl-2-furanpentadecanoic acid	Organic acid and Its derivatives	Organic acid and Its derivatives	C25H44O3	391.321	392.329	7.8651	[M-H]-	2.49827	3	0.8345	rp	116627-44-2	131819623	HMDB0112082	-	-	30690.3	64854.1	68712.9	46780.2	50661.4	35321	31652	39852.1	1378.24	31927	46057.5	40364.7	11845.7	13646.9	12453.1	34712.2	34807.2	34078.3	-	-	-	-	-	-	1.62474	0.0272275	0.475232	-1.0733	down	-	-
T3_negative	MW0157173	(12-Methyl-4-methylidene-14,19-dioxa-17-azaheptacyclo[10.7.2.22,5.02,7.08,18.08,21.013,17]tricosan-3-yl) acetate	Terpenoids	Ditepenoids	C24H33NO4	398.229	399.241	8.6166	[M-H]-	6.51576	3	0.7424	rp	114531-28-1	500088	-	-	-	2244.71	1955.66	1980.74	5338.94	4386.45	8880.34	15743.7	6050.28	9789.34	6114.06	2628.03	2119.93	8719.35	6432.7	3638.99	5799.29	5831.24	5560.1	-	1.86801	0.021967	2.92822	1.55002	up	-	-	-	-	-	-	-
T3_negative	MW0010594	Fragransin D1	Lignans and Coumarins	Lignans	C22H28O6	387.186	388.189	4.8861	[M-H]-	9.4733	3	0.7832	rp	114394-21-7	14015414	HMDB0033539	-	-	762774	1.00004e+06	1.1709e+06	1.02636e+06	1.22461e+06	645954	743192	1.7083e+06	83637.5	251308	551179	460867	88483.1	346231	514134	505409	505480	508573	-	-	-	-	-	-	1.70171	0.000537422	0.37821	-1.40274	down	-	-
T3_negative	MW0011067	Pantoic acid	Organic acid and Its derivatives	Organic acid and Its derivatives	C6H12O4	129.056	148.074	3.1552	[M-H2O-H]-	0.6	3	0.594	rp	1112-33-0	439251	HMDB0240389	-	C00522	240666	47134.8	235947	355327	404797	217214	666389	467863	632662	394732	61287.5	132943	172549	301899	115364	267090	267295	267776	ko00770,ko01100,ko01240	-	-	-	-	-	-	-	-	-	-	1.91455	0.0135886
T3_negative	MW0007245	FAA(17:1)	Phenolic acids	Phenolic acids	C24H38O3	373.275	374.282	7.4808	[M-H]-	2.28778	3	0.6735	rp	111047-30-4	5469634	HMDB0038522	-	-	646050	227283	213726	520750	618293	466479	117125	147828	443419	107848	556794	558526	443161	577027	464073	465254	461510	449591	-	-	-	-	-	-	-	-	-	-	-	1.75069	0.0286071
T3_negative	MW0154049	N-(2,6-Dimethylphenyl)-4-[[(diethylamino)acetyl]amino]benzamide	Benzene and substituted derivatives	Benzene and substituted derivatives	C21H27N3O2	388.189	353.21	2.2319	[M+Cl]-	21.8791	3	0.5955	rp	107634-14-0	147129	-	-	-	6533.22	3563.76	1382.67	12464	11837.5	11731.2	7717.81	13081.5	13824.8	11519.9	3730.3	3861.78	7716.75	7001.89	6379.34	10265.5	10075.9	10239	-	-	-	-	-	-	-	-	-	-	-	1.89576	0.00274352
T3_negative	MW0138142	Oxacyclohexadecan-2-one	Aldehyde,Ketones,Esters	Esters	C15H28O2	285.207	240.209	8.0522	[M+HCOO]-	3.43254	3	0.7439	rp	106-02-5	235414	HMDB0034455	-	-	23220.5	18662.2	18361.1	12405.3	18644.9	4005.43	8064.78	3207.21	2199.22	949.86	15839.6	17479.7	15242	5251.67	15219.7	18116.4	18202.1	14922.1	-	1.97009	0.000200931	0.201837	-2.30874	down	-	-	-	-	-	1.87194	0.00607967
T3_negative	MW0007543	Malonoben	Benzene and substituted derivatives	Benzene and substituted derivatives	C18H22N2O	281.173	282.173	7.2775	[M-H]-	18.5469	3	0.7244	rp	10537-47-0	5614	HMDB0031799	-	C19039	16078.6	18719.7	21234.1	10103.2	9136.22	6640	21801.5	20722.8	17267	17995.1	10166.1	10751.7	10209	4977.29	5570.66	15388.2	15190.3	14866	-	-	-	-	-	-	-	-	-	-	-	1.65427	0.0301384
T3_negative	MW0005352	5-(12-Heptadecenyl)-1,3-benzenediol	Benzene and substituted derivatives	Phenolics	C23H38O2	405.3	346.287	7.5501	[M+CH3COO]-	5.1055	3	0.771	rp	103462-06-2	131752391	HMDB0038527	-	C10802	53719.9	33870.3	11159.1	55238.4	33163.6	37875.6	82305.8	10377.9	1879.71	92983.7	18615.5	3160.91	2826.11	2914.8	967.37	29213.1	29502.4	28715.9	-	-	-	-	-	-	1.94857	0.0135276	0.152202	-2.71594	down	-	-
T3_negative	MW0115251	Salidroside	Benzene and substituted derivatives	Benzene and substituted derivatives	C14H20O7	359.134	300.121	3.8932	[M+CH3COO]-	0.382885	3	0.694	rp	10338-51-9	159278	-	44847	C06046	22872.2	60023.8	49795.8	43566.8	78326	38716.1	16831.3	6432.31	18030.5	19158	16001	49258.4	20501	32791.5	9042.01	47378.8	46887.1	47094.2	ko00350,ko01100	1.57927	0.0239837	0.389529	-1.3602	down	-	-	-	-	-	-	-
T3_negative	MW0103340	2'-Deoxycytidine-5'-monophosphate	Nucleotide and Its metabolites	Nucleotide and Its metabolites	C9H14N3O7P	306.054	307.057	1.8524	[M-H]-	21.463	3	0.5778	rp	1032-65-1	13945	HMDB0001202	6078	C00239	135270	148714	132559	171632	179279	34353.9	109162	128810	53339.3	77597.6	28181.3	12799.8	132137	13584.1	131687	131734	131729	131384	ko00240,ko01100,ko01232	-	-	-	-	-	1.53849	0.0295046	0.414865	-1.26929	down	-	-
T3_negative	MW0154946	4'-Chloroacetoacetanilide	Benzene and substituted derivatives	Benzene and substituted derivatives	C10H10ClNO2	270.054	211.04	2.0878	[M+CH3COO]-	1.12442	3	0.7172	rp	101-92-8	7587	-	-	-	1797.25	1863	5297.8	2504.52	2403.9	4597.4	8117.75	9418.54	10303.3	2468.83	3455.01	2518.48	4444	3569.26	3965.35	6791.92	6582.55	6645.33	-	1.53042	0.0448049	2.51729	1.33187	up	-	-	-	-	-	-	-
T3_negative	MW0052462	Docusate	Heterocyclic compounds	Heterocyclic compounds	C20H38O7S	467.231	422.234	6.731	[M+HCOO]-	0.538065	3	0.721	rp	10041-19-7	11339	HMDB0032386	-	C07874	255221	339389	250373	471564	322255	745400	371465	316323	168161	815738	118437	41575.9	178968	216118	152376	177413	179028	178806	-	-	-	-	-	-	1.7018	0.00664132	0.431703	-1.21189	down	-	-
T3_negative	MEDN1735	4-Nitrocatechol	Benzene and substituted derivatives	Phenolics	C6H5NO4	154.015	155.022	2.5562	[M-H]-	1.16642	1b	0.681	rp	-	3505109	HMDB0002916	-	C02235	4937.71	4020.49	4599.91	4987.47	5270.29	25683.9	10348.6	7497.09	10945.9	23702.6	1718.96	4398.86	4842.58	4162.63	4581	7433.11	7480.72	7555.96	-	1.9411	0.0442353	3.28261	1.71484	up	-	-	-	-	-	1.99562	0.0348633
T3_negative	MADN0508	Ethanesulfonic acid, morpholine adduct	Organic acid and Its derivatives	Sulfonic acids	C6H15NO4S	176.038	197.072	2.2594	[M-H2O-H]-	1.69967	1b	0.5023	rp	-	21977417	-	-	-	1961.87	2923.91	3319.86	6237.47	5247.42	1180.69	646.13	1765.7	1911.05	1075.75	1635.94	2299.69	1538.79	1944.75	1797.61	2309.13	2268.06	2373.05	-	1.84583	0.0261052	0.334136	-1.58149	down	-	-	-	-	-	-	-
T3_negative	MW0153003	Lys-Ile-Asn-Glu	Amino acid and Its metabolites	Small Peptide	C21H38N6O8	501.265	502.275	5.7248	[M-H]-	1.68342	2	0.9519	rp	-	-	-	170502	-	371998	354607	337248	325060	429615	231338	147249	11046.8	165668	337223	158929	111544	334089	244538	229682	231031	225832	230900	-	1.16921	0.0225171	0.490795	-1.02681	down	-	-	-	-	-	-	-
T3_negative	MW0145900	Asn-Thr-Gln-Glu	Amino acid and Its metabolites	Small Peptide	C18H30N6O10	489.194	490.202	6.3736	[M-H]-	2.01047	2	0.9403	rp	-	-	-	198142	-	506166	78540.6	33383.1	958119	1.74914e+06	1.49073e+06	21553.1	7959.31	7789.11	4236.57	1.4181e+06	2.4452e+06	679650	851600	1.11371e+06	895047	887007	878139	-	-	-	-	-	-	-	-	-	-	-	1.91903	0.0494644
T3_negative	MW0144691	Ala-Phe-His-Lys	Amino acid and Its metabolites	Small Peptide	C24H35N7O5	500.266	501.27	5.707	[M-H]-	6.85101	2	0.9283	rp	-	-	-	105208	-	149074	150043	86800.2	153128	66026.7	12413.6	41303.3	51297.8	71009.8	121659	21217.4	4181.78	116536	79939.9	58598.4	110310	108583	110053	-	1.3711	0.0453161	0.49198	-1.02333	down	1.29726	0.0454019	0.463537	-1.10924	down	-	-
T3_negative	MW0194310	N-[(1S,5S,6R)-5-Hydroxy-5-[(1E,3E,5E)-7-[(2-hydroxy-5-oxo-1-cyclopenten-1-yl)amino]-7-oxo-1,3,5-heptatrien-1-yl]-2-oxo-7-oxabicyclo[4.1.0]hept-3-en-3-yl]-2E,4E,6R-trimethyl,2,4-decadienamide	Aldehyde,Ketones,Esters	Ketones	C31H38N2O7	549.26	550.268	4.0332	[M-H]-	10.2532	3	0.8975	rp	-	71684620	-	-	-	18503.5	71889.6	41438.7	66265	45740.3	6817.66	20363	15593.5	21978.5	35001.4	50504.9	17050.8	27813.4	15156.2	22684.5	36169.2	39352	40015.1	-	1.51589	0.036007	0.409102	-1.28947	down	-	-	-	-	-	-	-
T3_negative	MW0141660	19-(4-Hydroxyphenyl)nonadecanoic acid	FA	Oxidized lipids	C25H42O3	389.306	390.313	7.5501	[M-H]-	3.92505	3	0.8946	rp	-	20264499	-	-	C21448	11734.1	20880.5	14055	11719.6	19022.6	11166.8	9975.57	18585.7	1286.05	8402.29	14635.7	7792.85	3821.88	5568.27	5499.6	11717.7	11929.4	11606.6	-	-	-	-	-	-	1.763	0.0174255	0.482075	-1.05267	down	-	-
T3_negative	MW0132721	3,5-dihydroxy-2-(3-hydroxyphenyl)-8,8-dimethyl-4H,8H-pyrano[2,3-f]chromen-4-one	Aldehyde,Ketones,Esters	Ketones	C20H16O6	351.088	352.095	6.4653	[M-H]-	5.27075	3	0.89	rp	-	131833748	HMDB0127393	-	-	15333.3	16767.4	14465.6	41819.9	26517.9	10620	18392.5	17277.5	8999.64	10942.5	10923.7	8005.84	10021.3	6130.47	7364.9	14107.9	14241.3	14043.4	-	-	-	-	-	-	1.92496	0.0479488	0.369406	-1.43672	down	-	-
T3_negative	MW0158533	Tyr-Lys-Arg-Glu	Amino acid and Its metabolites	Small Peptide	C26H42N8O8	593.295	594.313	3.7135	[M-H]-	13.2024	3	0.8861	rp	-	-	-	258962	-	766588	537184	377672	442536	143114	403819	336986	536471	99976.6	308529	221750	239664	144736	105262	95536.9	329227	332058	332225	-	-	-	-	-	-	1.64476	0.0431288	0.355939	-1.4903	down	-	-
T3_negative	MW0144246	Acetoxy-8-gingerol	Benzene and substituted derivatives	Benzene and substituted derivatives	C21H32O5	363.221	364.225	8.1215	[M-H]-	10.505	3	0.8755	rp	-	-	-	263546	-	156333	369916	179915	387326	193391	344605	356240	191715	67850.5	86175.7	242828	46347.2	30522.9	126306	36763	116523	119133	115368	-	-	-	-	-	-	1.67786	0.0379992	0.375145	-1.41448	down	-	-
T3_negative	MW0142797	3,7-Dihydroxycoprostanic acid	Aldehyde,Ketones,Esters	Esters	C27H46O4	433.332	434.34	8.1042	[M-H]-	4.62866	3	0.8684	rp	-	440384	HMDB0000359	-	C04554	34082	12979.6	2717.11	25731.7	13828.6	13756	36808.9	1757.1	887.53	53447	5386.46	754.5	724.97	510.43	174.84	14711.1	14284	14222.9	ko00120,ko01100	-	-	-	-	-	1.94268	0.0387315	0.0845229	-3.56451	down	-	-
T3_negative	MW0125457	N-(Adamantan-1-yl)-1-(5-fluoropentyl)-1H-indole-3-carboxamide	Alcohol and amines	Amines	C24H31FN2O	381.231	382.242	8.6277	[M-H]-	7.00738	3	0.862	rp	-	57404059	-	-	-	17061.9	14421	9255.77	8320.68	9771.38	17136.2	8965.14	20632.1	18451.3	32287.5	1792.88	3681.07	7996.91	13217.5	7487.45	12910.8	13108.6	12366	-	-	-	-	-	-	-	-	-	-	-	1.68391	0.0243174
T3_negative	MW0155069	Phe-Ala-Arg-Asp	Amino acid and Its metabolites	Small Peptide	C22H33N7O7	506.233	507.244	7.1848	[M-H]-	6.9822	3	0.8574	rp	-	-	-	135762	-	6575.23	15696.5	4049.73	12526.2	9250.19	9532.03	2753.01	4434.99	12282.9	4359.4	8698.44	28105.8	21501.7	23364.6	13519.9	8124.84	8158.82	8395.35	-	-	-	-	-	-	-	-	-	-	-	1.86386	0.0200251
T3_negative	MW0150910	His-Gln-Val-Lys	Amino acid and Its metabolites	Small Peptide	C22H38N8O6	509.294	510.291	8.1042	[M-H]-	19.0421	3	0.853	rp	-	-	-	157027	-	77323.8	110429	63955.4	67478.5	6479.01	46848.4	1345.77	1753.41	21843.6	66980.7	4104.84	3028.67	9581.91	32812.4	10772.7	36802.6	39618.9	40235.5	-	-	-	-	-	-	1.54284	0.031298	0.185161	-2.43315	down	-	-
T3_negative	MW0141664	19(R)-hydroxy-PGB2	Hormones and hormone related compounds	Hormones and hormone related compounds	C20H30O5	349.205	350.209	8.6253	[M-H]-	7.13798	3	0.851	rp	-	-	-	36214	-	51820.4	65043.7	126339	141254	99038.2	63303.1	99533.2	107267	65995.6	28149	47583.1	50023	44471.7	17904.2	44497.6	77451.8	78149.1	70813.1	-	-	-	-	-	-	1.70438	0.0281139	0.422919	-1.24155	down	-	-
T3_negative	MW0158668	Tyr-Val-His-Arg	Amino acid and Its metabolites	Small Peptide	C26H39N9O6	572.286	573.302	5.501	[M-H]-	15.6089	3	0.8481	rp	-	-	-	262413	-	97852.3	80028.8	92387.5	59025.9	44506.7	390474	107967	271924	237128	95091.1	224457	55435.5	170748	217500	173722	167798	162605	168346	-	-	-	-	-	-	1.53493	0.0335417	2.25216	1.17131	up	-	-
T3_negative	MW0122812	AM2201 6-hydroxyindole metabolite	Aldehyde,Ketones,Esters	Ketones	C24H22FNO2	374.156	375.163	1.4169	[M-H]-	0.473913	3	0.8442	rp	-	91744220	-	96610	-	8718.72	5547.28	13894.5	8572.51	14749.7	10010.6	5106.52	3375.85	5142.5	8470.87	18070	11477	15799.5	10498.9	15162.9	9620.8	9507.87	9641.64	-	-	-	-	-	-	-	-	-	-	-	1.93806	0.00321974
T3_negative	MW0156809	Ser-Leu-Arg-Glu	Amino acid and Its metabolites	Small Peptide	C20H37N7O8	502.268	503.27	5.7248	[M-H]-	14.7529	3	0.8434	rp	-	-	-	227362	-	114581	89670.7	96125.8	90171.1	114007	5021.4	48562.2	57524	47372.4	92236.5	17806.8	25786.4	108374	71148.4	45493	53613.7	55706.8	56268.5	-	1.31646	0.0180933	0.496905	-1.00896	down	-	-	-	-	-	-	-
T3_negative	MW0114050	Cediranib	Heterocyclic compounds	Heterocyclic compounds	C25H27FN4O3	449.201	450.207	4.1425	[M-H]-	6.00843	3	0.8408	rp	-	9933475	HMDB0249749	-	-	62613.7	183508	141380	240791	88374.7	19632.9	65101.3	50068	28780.2	57517	53927.6	93108.5	17006.9	132600	45677.7	89859.9	85024.1	93308.1	-	1.75667	0.0344589	0.308511	-1.69661	down	-	-	-	-	-	-	-
T3_negative	MW0142640	3,16-DIDEOXYMEXICANOLIDE-3-DIOL	Others	Others	C27H36O7	471.242	472.246	7.1328	[M-H]-	6.56339	3	0.8393	rp	-	-	-	43636	-	20321.8	15961.2	5353.22	40889.8	3656.92	8934.5	6061.23	16542.2	10930.5	25394.2	25255.3	12298.4	50682.8	49083.6	37467.8	17680	19539	18621.5	-	-	-	-	-	-	-	-	-	-	-	1.68172	0.0396497
T3_negative	MW0150207	Glu-Val-Gln-Glu	Amino acid and Its metabolites	Small Peptide	C20H33N5O10	502.206	503.223	2.991	[M-H]-	18.4656	3	0.8255	rp	-	-	-	134543	-	7261.57	635.26	3996.17	542.98	5277.53	68095.7	20882.7	18053.3	14232.7	47564	19.53	1212.05	1050.73	5058.48	2561.01	9681.1	10210.6	10227.1	-	1.88793	0.0432243	9.53106	3.25264	up	-	-	-	-	-	1.85035	0.0375063
T3_negative	MW0152486	Leu-Ser-Glu-Lys	Amino acid and Its metabolites	Small Peptide	C20H37N5O8	474.247	475.264	6.3785	[M-H]-	21.0715	3	0.8231	rp	-	-	-	181547	-	828007	342711	322028	577193	531679	522157	370887	415224	346285	111833	771181	718803	848178	710659	1.09826e+06	976215	978863	991301	-	-	-	-	-	-	-	-	-	-	-	1.91557	0.00129692
T3_negative	MW0142020	2,3-dinor,6-keto-PGF1	Hormones and hormone related compounds	Hormones and hormone related compounds	C18H30O6	341.197	342.204	5.3515	[M-H]-	1.02493	3	0.8203	rp	-	-	-	36156	-	400159	381204	362929	799586	515436	224100	127646	260275	188493	302484	199333	138607	852053	334698	273575	497183	517954	466101	-	1.82491	0.0255915	0.448498	-1.15683	down	-	-	-	-	-	-	-
T3_negative	MW0157456	8-[2-(2-Carboxyethyl)-5-hydroxy-3-oxocyclopentyl]-2,2,3,3,4,4-hexadeuterio-6-oxooctanoic acid	Hormones and hormone related compounds	Hormones and hormone related compounds	C16H24O7	315.181	328.152	4.9774	[M-H2O-H]-	21.3625	3	0.8123	rp	-	53394374	-	96521	-	307173	222507	249211	403138	291470	457394	108062	160571	170774	70699.7	41421.9	115990	39420.8	316611	28067.8	166781	166398	167216	-	-	-	-	-	-	1.7252	0.0230487	0.367501	-1.44418	down	-	-
T3_negative	MW0152097	L-a-Lysophosphatidylserine	Amino acid and Its metabolites	polypeptide	C24H48NO9P	524.312	525.307	8.1334	[M-H]-	22.3935	3	0.8087	rp	-	-	-	34531	-	60179	153445	58994.6	82493.2	114982	68373.8	3593.41	4173.31	101144	144017	20650	10748.7	38625.6	22821.8	26504.9	74880.3	80243.7	72210.6	-	-	-	-	-	-	2.03143	0.0156321	0.253887	-1.97774	down	-	-
T3_negative	MW0162175	(2S)-2-azaniumyl-3-[4-(3-methylbut-2-en-1-yl)-1H-indol-3-yl]propanoate	Others	Others	C16H20N2O2	324.148	272.152	3.0275	[M+Cl+NH3]-	0.075	3	0.8002	rp	-	25200966	-	-	-	13548	30075.4	20850.8	26023.7	16683	6906.07	5319.51	14499	12989.4	13161.3	10531	14089	18290.5	10333.3	16738.1	9508.94	11096.8	11606.3	-	1.68696	0.0191312	0.493327	-1.01938	down	-	-	-	-	-	-	-
T3_negative	MW0054441	Lucidone C	Aldehyde,Ketones,Esters	Ketones	C24H36O5	403.249	404.256	5.4762	[M-H]-	3.63631	3	0.7986	rp	-	14109415	HMDB0038152	-	-	217906	84073.9	68531.4	283960	225915	260337	158790	142437	42294.2	39192	564451	779936	230118	333224	289340	178074	194929	187229	-	-	-	-	-	-	-	-	-	-	-	1.79379	0.0350812
T3_negative	MW0108621	N-Acetyl-D-tryptophan	Amino acid and Its metabolites	Amino acid derivatives	C13H14N2O3	245.082	246.1	3.0822	[M-H]-	1.92446	3	0.798	rp	-	439917	-	-	C03137	6286.96	6396.05	3485.16	2353.13	4221.07	650.56	2482.12	2265.58	3484.36	2204.1	4018.5	3967.02	6070.02	149.15	630.27	2443.15	2995.95	3064.14	-	1.45195	0.0408105	0.487492	-1.03655	down	-	-	-	-	-	-	-
T3_negative	MW0141348	13-(2-Methylcrotonoyl)oxylupinine	Alkaloids	Alkaloids	C20H30N2O3	345.228	346.226	4.4329	[M-H]-	22.9139	3	0.7974	rp	-	5280655	-	-	C04170	977952	380929	382292	560098	600073	312554	316103	327567	535999	503614	341264	217597	160701	273152	380084	407599	384762	404042	-	-	-	-	-	-	1.66641	0.0459267	0.473159	-1.0796	down	-	-
T3_negative	MW0159149	Val-Ser-Ala-Lys	Amino acid and Its metabolites	Small Peptide	C17H33N5O6	402.239	403.243	6.6955	[M-H]-	9.76606	3	0.7967	rp	-	-	-	245487	-	23570.2	23239.5	28819.8	33261.2	44469.7	15747.1	17561.2	18883.6	8808.46	13392.1	168609	11357.2	20725.4	35240.9	39280.7	19901.9	19857.2	18750.5	-	1.84975	0.0118118	0.485083	-1.0437	down	-	-	-	-	-	-	-
T3_negative	MW0063730	Tangeraxanthin	Terpenoids	Triterpene	C34H44O2	483.33	484.334	6.6368	[M-H]-	9.18529	3	0.7929	rp	-	131752512	HMDB0039015	-	-	430988	246348	496088	648602	567780	337716	556229	482205	469018	229602	110221	115886	212478	469521	268317	334233	331930	331872	-	-	-	-	-	-	1.50957	0.0336941	0.492268	-1.02248	down	-	-
T3_negative	MW0145998	Asn-TyrMe-OH	Amino acid and Its metabolites	Small Peptide	C19H19N3O8	416.106	417.117	3.0092	[M-H]-	12.0721	3	0.7796	rp	-	-	-	65097	-	32813.7	23257.9	18642	31778.1	52128.7	4501.19	16105	14042.7	15051.1	12560.6	2971.01	2641.11	1234.57	4124.19	24856.2	16326.8	18036.1	16897.8	-	1.72782	0.0250769	0.392513	-1.34919	down	1.78538	0.0105504	0.225867	-2.14646	down	-	-
T3_negative	MW0004918	2-Dodecylbenzenesulfonic acid	Benzene and substituted derivatives	Benzene and substituted derivatives	C18H30O3S	325.184	326.192	8.6253	[M-H]-	1.3332	3	0.769	rp	-	25457	HMDB0031031	-	-	835205	635896	891427	753779	1.23115e+06	509585	805834	603643	503707	593257	502621	473715	272429	327981	371501	601879	634686	498708	-	-	-	-	-	-	2.02227	0.00574246	0.448135	-1.158	down	-	-
T3_negative	MW0151662	Ile-Abu-OH	Amino acid and Its metabolites	Small Peptide	C15H20N2O6	323.117	324.132	3.5884	[M-H]-	21.624	3	0.7643	rp	-	-	-	65299	-	36584.8	43762.4	29677.5	70780.7	36061	117499	64321.9	54339.3	40912.5	114873	18384.3	14354.1	57171.3	27742.8	25473.1	47192.3	47320	48515	-	-	-	-	-	-	-	-	-	-	-	1.83347	0.0315297
T3_negative	MW0152015	KDN2-3Gal1-4GlcNAcSp	Heterocyclic compounds	Heterocyclic compounds	C25H42N4O19	761.258	702.244	4.7272	[M+CH3COO]-	1.22923	3	0.7618	rp	-	-	-	3618	-	533.19	242.73	491.38	655.45	154.96	14285.8	16604.5	9590.79	12304.2	15900.2	690.83	384.53	1290.68	635.4	403.22	5190.9	5052.96	5080.63	-	2.22429	0.000451413	33.0582	5.04694	up	-	-	-	-	-	2.37412	0.000445949
T3_negative	MW0114190	2-Deoxy-D-ribofuranose 5-phosphate	Organic acid and Its derivatives	Organic acid and Its derivatives	C5H11O7P	230.048	214.024	1.2428	[M+NH4-2H]-	12.4	3	0.7617	rp	-	439288	HMDB0001031	-	C00673	251.54	225.84	147.56	222.85	270.92	6510.27	2487.24	1191.94	1412.78	6107.46	103.23	362.39	315.47	307.1	193.53	1248.51	1265.75	1274.51	ko00030,ko01100	2.12053	0.0450287	15.8305	3.98463	up	-	-	-	-	-	2.18452	0.0462763
T3_negative	MW0151444	Ile-His-Ala-Glu	Amino acid and Its metabolites	Small Peptide	C20H32N6O7	527.245	468.233	3.0639	[M+CH3COO]-	0.344843	3	0.7615	rp	-	-	-	161882	-	30290	23171.8	20115.5	30326.8	29924.3	17532.1	14791.3	13656.4	7125.42	13080.5	13278.6	7884.9	22809.5	25411.1	20407.4	18656.2	18408	18447.6	-	1.86309	0.00132747	0.494556	-1.01579	down	-	-	-	-	-	-	-
T3_negative	MW0149739	Gln-Leu-Glu-Lys	Amino acid and Its metabolites	Small Peptide	C22H40N6O8	551.262	516.291	6.5716	[M+Cl]-	2.13811	3	0.7604	rp	-	-	-	211147	-	4244.04	1307.66	731.79	1422.11	6208.58	2552.3	1484.95	2135.32	647.68	3521.79	12757	13100.2	3700.13	10235.7	8464.41	12066.6	12071.7	12694.8	-	-	-	-	-	-	1.71945	0.0121325	3.46822	1.7942	up	2.00536	0.00947829
T3_negative	MW0120565	4-Hydroxy Triamterene	Benzene and substituted derivatives	Benzene and substituted derivatives	C12H11N7O	268.092	269.103	2.3398	[M-H]-	4.49201	3	0.7589	rp	-	71046	HMDB0246440	-	-	7002.78	3243.77	4136.23	2992.5	5570.13	2978.44	1216.64	1729.8	2196.22	1978.2	1327.54	2225.24	2031.03	2875.12	3861.96	7236.84	7194.28	6807.28	-	1.79662	0.0234205	0.440145	-1.18395	down	-	-	-	-	-	-	-
T3_negative	MW0012175	9-Oxo-11-(3-pentyloxiran-2-YL)undec-10-enoic acid	FA	Others	C18H30O4	309.205	310.214	7.758	[M-H]-	2.68951	3	0.7588	rp	-	53394018	HMDB0246689	-	-	143768	135989	121294	303025	273389	127202	133616	120386	117316	77642.1	96923.2	104555	63778.9	60926.1	68962.1	113708	104730	96012.1	-	-	-	-	-	-	1.88053	0.0364973	0.404255	-1.30666	down	-	-
T3_negative	MW0194006	Sulfanilamide, N1-(5-methyl-1,3,4-thiadiazol-2-yl)-	Benzene and substituted derivatives	Benzene and substituted derivatives	C9H10N4O2S2	269.01	270.024	4.5131	[M-H]-	18.7565	3	0.7565	rp	-	622973	HMDB0014715	-	-	3466.67	2532.56	1972.43	420.29	1936.41	16125.7	9944.23	5935.78	5739.4	13538.1	3084.04	1756.8	2933.4	3520.49	1032.89	5273.83	5383.78	5313.58	-	1.87432	0.0145279	4.96528	2.31188	up	-	-	-	-	-	2.10256	0.0175607
T3_negative	MW0144702	Ala-Phe-Tyr-Arg	Amino acid and Its metabolites	Small Peptide	C27H37N7O6	554.283	555.28	6.3957	[M-H]-	9.70713	3	0.7561	rp	-	-	-	105474	-	62186.3	45627.4	42013.5	8675.8	30184.8	94197	76597	75562.6	62684.6	87200.1	14094.9	15615	39299.8	62430.1	45743.1	58633.6	52612.9	58966.3	-	1.53188	0.00591782	2.09998	1.07038	up	-	-	-	-	-	1.75946	0.00542078
T3_negative	MW0155355	Phe-Thr-Lys-Lys	Amino acid and Its metabolites	Small Peptide	C25H42N6O6	581.332	522.317	6.3932	[M+CH3COO]-	1.26254	3	0.7515	rp	-	-	-	142047	-	955026	857170	522700	1.53067e+06	1.76525e+06	1.12502e+06	210099	405806	258413	473353	1.00704e+06	1.24932e+06	968258	881012	1.14281e+06	688224	705790	719552	-	-	-	-	-	-	-	-	-	-	-	1.85248	0.0243429
T3_negative	MW0143895	6Testosterone Enanthate	Aldehyde,Ketones,Esters	Esters	C26H40O4	415.281	416.293	7.2197	[M-H]-	9.95566	3	0.7471	rp	-	-	-	64684	-	25680.6	30778.2	16405.8	28649.5	20398.8	7809.99	10329.6	17630.2	13611.7	4540.14	50773.8	35601.1	19513.6	5919.02	6915.24	20799	20330	18790.7	-	1.80654	0.00475884	0.442296	-1.17691	down	-	-	-	-	-	-	-
T3_negative	MW0012695	18-carboxy dinor Leukotriene B4	Hormones and hormone related compounds	Hormones and hormone related compounds	C18H26O6	337.166	338.173	5.3872	[M-H]-	1.19463	3	0.7396	rp	-	53393937	HMDB0062301	-	-	98023.2	67280.5	169711	284060	140285	161862	11930.8	27645.8	26886.1	33970.5	13128.4	22926.7	25873	56542.8	20803.4	61929.9	61488.5	60601.3	-	-	-	-	-	-	2.00102	0.0280299	0.18341	-2.44686	down	-	-
T3_negative	MW0000106	7-Formyldehydrothalicsimidine	Alkaloids	Alkaloids	C23H25NO6	410.161	411.168	5.0672	[M-H]-	3.99274	3	0.7346	rp	-	100952373	HMDB0033097	-	-	24105.4	21208.4	13843.4	40267.9	25182.9	19258.5	1736.38	14280	8850.31	15623.3	21902.5	2567.32	10959.3	35749.8	13239	18160.3	17069.1	18053.3	-	1.33279	0.0429481	0.479492	-1.06042	down	-	-	-	-	-	-	-
T3_negative	MW0152262	Leu-Asp-Glu-Lys	Amino acid and Its metabolites	Small Peptide	C21H37N5O9	484.231	503.259	6.0826	[M-H2O-H]-	9.28546	3	0.7321	rp	-	-	-	176347	-	22663.5	27244.5	19014.6	38711.1	28069.1	27459.1	13557.5	18545.1	4178.69	20804.9	10777.6	1625.04	17463	18993.2	10925.4	24483.2	23227	24043	-	-	-	-	-	-	1.48062	0.0101061	0.440552	-1.18261	down	-	-
T3_negative	MW0156675	Ser-Asp-Arg-Asp	Amino acid and Its metabolites	Small Peptide	C17H29N7O10	490.185	491.198	4.8841	[M-H]-	7.58216	3	0.7303	rp	-	-	-	224561	-	79809.1	52366.8	49455.3	78808.2	49413.4	45159.3	16765.5	28660.9	10917.5	37030.6	47307.4	11465.9	53835	43680.9	20972.5	36074.9	37626.5	35481.5	-	1.67791	0.0070514	0.447095	-1.16135	down	-	-	-	-	-	-	-
T3_negative	MW0143742	6,8a-Seco-6,8a-deoxy-5-oxoavermectin''1b'' aglycone	Aldehyde,Ketones,Esters	Ketones	C33H46O7	553.324	554.324	3.6064	[M-H]-	12.9636	3	0.7298	rp	-	5282007	-	-	-	26016.5	37246.6	44566.3	78905.7	67813	16600.3	17826.5	24123.9	38353.9	13308.2	21500.9	12985.3	23119.5	11580	12970.5	29226.3	28441.9	29053.1	-	1.6857	0.0389547	0.432975	-1.20765	down	1.98631	0.0223467	0.322753	-1.6315	down	-	-
T3_negative	MW0107395	Hydroxyprolyl-Cysteine	Amino acid and Its metabolites	Small Peptide	C8H14N2O4S	233.067	234.067	1.0009	[M-H]-	16.0486	3	0.725	rp	-	131750765	HMDB0028860	-	-	6488.62	2093.84	25234.3	15151.7	6697.93	94976.6	40740.4	51434.1	15017.7	807300	10699.7	111528	93730.6	29594.6	87948	79163.5	79255.7	79405.3	-	-	-	-	-	-	1.7187	0.0457994	5.99106	2.58281	up	-	-
T3_negative	MW0125882	Norclozapine	Heterocyclic compounds	Heterocyclic compounds	C17H17ClN4	311.112	312.114	3.137	[M-H]-	8.11713	3	0.7173	rp	-	135409468	HMDB0060536	-	-	65687.2	13296.8	22717.2	10612.6	34375.3	38201	40807.2	68710.2	70531.3	25158.4	11016.2	9940.53	12434.8	50659.5	9518.55	33619.6	29921.4	32873.9	-	-	-	-	-	-	-	-	-	-	-	1.75788	0.0375621
T3_negative	MW0142675	3,4-Dihydro-7-hydroxy-2-methylene-3-oxo-2H-1,4-benzoxazine-5-carboxylate	Organic acid and Its derivatives	Organic acid and Its derivatives	C10H7NO5	220.036	221.032	2.6645	[M-H]-	20.8029	3	0.7152	rp	-	122707139	-	-	C21307	7029.35	16564.6	8868.34	8848.64	7890.47	16059.8	5345.31	4407.76	5108.42	29159.3	2575.94	2448.21	7420.82	2101.26	7158.9	8947.11	8979.71	8980.12	ko01100	-	-	-	-	-	1.64007	0.0335491	0.441149	-1.18066	down	-	-
T3_negative	MW0158708	TyrMe-Nap-OH	Amino acid and Its metabolites	Small Peptide	C29H26N2O7	513.158	514.174	7.4143	[M-H]-	18.808	3	0.7075	rp	-	-	-	65340	-	49511.4	10371.5	17371.9	14336.4	5191.28	28213.4	61503.4	12380.7	41631.5	37362.7	722.59	18322.8	5376.3	15483.6	6331.42	21017	21494.7	20867.7	-	-	-	-	-	-	-	-	-	-	-	1.6836	0.0250304
T3_negative	MW0150171	Glu-Thr-Tyr-Glu	Amino acid and Its metabolites	Small Peptide	C23H32N4O11	539.192	540.207	4.283	[M-H]-	15.7636	3	0.7027	rp	-	-	-	134263	-	4769.11	17224.2	19936.1	30010	14853.8	43924.9	57029.1	4391.13	39137.5	60017.6	47916.9	43231.2	29404.3	38035.9	39694.6	37356.8	35537.3	35502.7	-	-	-	-	-	-	1.67944	0.00282397	2.28454	1.19191	up	-	-
T3_negative	MW0124071	5-Chloro-6'-methyl-3-(4-(methylsulfonyl)phenyl)-[2,3'-bipyridine] 1'-oxide	Heterocyclic compounds	Heterocyclic compounds	C18H15ClN2O3S	373.045	374.049	7.0134	[M-H]-	5.85121	3	0.7009	rp	-	44266508	HMDB0060926	-	-	6150.16	12083.8	13066.9	136293	2826.09	149605	168782	191065	149558	7500.37	3065.86	8839.1	165380	107261	130294	119239	115622	113999	-	1.34072	0.0445092	3.91099	1.96753	up	-	-	-	-	-	-	-
T3_negative	MW0009033	N-Desmethyl Imatinib	Benzene and substituted derivatives	Benzene and substituted derivatives	C28H29N7O	514.215	479.243	3.1187	[M+Cl]-	2.74331	3	0.6997	rp	-	9869737	HMDB0013862	-	-	44956.8	17765	35411.6	57930.7	19847.3	35296.7	20065.1	42399	28496.9	1018.82	18311.2	3223.18	2455.68	29201.7	1161.19	22869.8	22881.7	22132.6	-	-	-	-	-	-	1.63491	0.0347404	0.308979	-1.69442	down	-	-
T3_negative	MW0011128	(3alpha,5alpha,22R,23R)-Cholestane-3,22,23-triol	Alcohol and amines	Alcohols	C27H48O3	419.352	420.36	8.7117	[M-H]-	1.30111	3	0.6986	rp	-	131752655	HMDB0039463	-	-	118328	103957	33349.6	141835	47366.2	39935.7	21323.4	47249	135.96	59240.6	61444.4	18978.1	6324.19	9155.39	6719.45	36795.6	38119.1	38631.5	-	-	-	-	-	-	1.80705	0.0267715	0.230695	-2.11594	down	-	-
T3_negative	MW0145964	Asn-Abu-OH	Amino acid and Its metabolites	Small Peptide	C13H15N3O7	324.089	325.091	2.3039	[M-H]-	5.35497	3	0.6971	rp	-	134826306	-	65287	-	55205.4	52058.3	48243.1	100463	59265.7	5180.57	28044.6	30180.4	32983.9	6538.18	39508.5	30502.7	153465	70348.9	90371.6	47937.9	47795.5	46358.4	-	1.72598	0.00749914	0.32651	-1.6148	down	-	-	-	-	-	-	-
T3_negative	MW0149138	3-(3-(3-Hydroxypiperidin-2-yl)-2-oxopropyl)quinazolin-4(3H)-one	Heterocyclic compounds	Heterocyclic compounds	C16H19N3O3	300.136	301.143	7.4113	[M-H]-	0.861549	3	0.6915	rp	-	115723	HMDB0242253	-	-	43050.4	36155.7	37331.4	33410.7	75981.4	30333.4	11206.5	12016.2	8007.18	17864.8	24132	63239.5	20606.3	27515.3	13860.1	23768.9	22761.2	22255	-	1.84062	0.0161737	0.351562	-1.50815	down	-	-	-	-	-	-	-
T3_negative	ZINC32838989	Hexadecenoic acid	FA	FFA	C16H30O2	299.223	254.225	6.4653	[M+HCOO]-	2.92365	3	0.6889	rp	-	5282743	HMDB0010735	-	-	3340.54	32479.3	50854.1	55892.8	32323.5	6649.16	9821.51	7580.48	6390.1	4566.73	11993.5	2926.28	7005.37	6795.42	8461.84	12200.3	11994.6	12212.9	-	1.4898	0.0383772	0.200171	-2.32069	down	1.48872	0.0396078	0.212604	-2.23376	down	-	-
T3_negative	MW0015739	Tocopherol succinate	Aldehyde,Ketones,Esters	Esters	C33H54O5	529.389	530.397	8.33	[M-H]-	3.55365	3	0.6846	rp	-	425400	HMDB0033685	-	-	20208.1	46985.3	35695.3	30105.5	17629.6	14936.8	15598.4	20417.5	10620.8	19498.8	25945.1	11256.4	9476.11	13701.7	5947.19	19060.9	18461.8	18222.2	-	-	-	-	-	-	1.71883	0.0332774	0.440345	-1.18329	down	-	-
T3_negative	MW0118164	[6-(2,4-Dihydroxyphenyl)-2-(2,6-dihydroxyphenyl)-4-methylcyclohex-3-en-1-yl]-(5-hydroxy-2,2-dimethylchromen-6-yl)methanone	Benzene and substituted derivatives	Benzene and substituted derivatives	C31H30O7	513.192	514.199	7.4981	[M-H]-	17.402	3	0.6771	rp	-	131832801	HMDB0126376	-	-	2042.78	908.05	1363.02	674.76	3435.69	762.63	435.98	1068.07	3466.87	1055.73	3520.79	3179.94	4094.07	2934.19	5148.92	3424.74	3403.97	3245.54	-	-	-	-	-	-	1.7185	0.0116658	2.24089	1.16407	up	1.94799	0.00791997
T3_negative	MW0134044	5,7-dihydroxy-2-(3-hydroxy-4-methoxyphenyl)-6,8-dimethoxy-3,4-dihydro-2H-1-benzopyran-4-one	Benzene and substituted derivatives	Benzene and substituted derivatives	C18H18O8	361.094	362.1	3.1004	[M-H]-	0.455792	3	0.6769	rp	-	131836657	HMDB0132200	-	-	585069	530500	498570	747234	1.13711e+06	110114	586702	291442	360311	202111	438453	299813	658566	564816	672471	541666	553888	566302	-	1.61811	0.0288784	0.443244	-1.17383	down	-	-	-	-	-	-	-
T3_negative	MW0057349	PC(20:4(5Z,8Z,11Z,14Z)/18:0)	GP	PC	C46H84NO8P	868.61	809.593	8.7649	[M+CH3COO]-	0.399995	3	0.6759	rp	-	52923291	HMDB0008431	-	C00157	48481	21783.1	11009.3	8005	6224.98	6042.85	6659	5855.73	1236.07	1891.77	874.3	41.38	926.85	373.74	346.22	21069.4	17061.8	12211.4	ko00564,ko00590,ko00591,ko00592,ko01100,ko04723,ko05231	-	-	-	-	-	-	-	-	-	-	1.88708	0.0279428
T3_negative	MW0148401	Diacetazotol	Heterocyclic compounds	Heterocyclic compounds	C18H19N3O2	308.134	309.148	2.0697	[M-H]-	15.0329	3	0.6753	rp	-	6751	HMDB0251119	-	-	6198.23	12605.8	26034.3	23139.7	12846.9	8393.35	10663.8	9368.93	6801.67	21581.5	405.08	16685.8	749.46	665.49	957.35	9140.68	9151.67	9054.02	-	-	-	-	-	-	1.75929	0.0362404	0.240807	-2.05405	down	-	-
T3_negative	MW0122340	7-[3-(Dimethylamino)propoxy]-6-Methoxy-2-(4-Methyl-1,4-Diazepan-1-Yl)-N-(1-Methylpiperidin-4-Yl)quinazolin-4-Amine	Heterocyclic compounds	Heterocyclic compounds	C26H43N7O2	484.333	485.348	6.6368	[M-H]-	21.4864	3	0.6734	rp	-	44251522	-	64826	-	102945	45110.8	96208.6	79482.1	106928	55294.2	91707.6	77105.5	67598.1	40825	14665	34237.2	31649.6	68221.1	41860.9	67585.7	65485.4	66341.5	-	-	-	-	-	-	1.63519	0.0107706	0.442641	-1.17579	down	-	-
T3_negative	MW0055507	7,7,12,16-tetramethyl-15-(6-methyl-5-methylideneheptan-2-yl)pentacyclo[9.7.0.0^{1,3}.0^{3,8}.0^{12,16}]octadecan-6-yl (2E)-3-(4-hydroxy-3-methoxyphenyl)prop-2-enoate	Terpenoids	Sesquiterpenoids	C41H60O4	615.459	616.449	6.5894	[M-H]-	8.90073	3	0.6711	rp	-	12313783	HMDB0035121	-	-	343421	209355	634161	236606	525131	73548.9	182100	148195	152958	33206.1	881373	621880	66703.9	199626	185323	14078.5	10736.9	14931	-	1.7351	0.0269962	0.302774	-1.72369	down	-	-	-	-	-	-	-
T3_negative	MW0124222	Garcinolic acid	Organic acid and Its derivatives	Organic acid and Its derivatives	C38H46O9	645.319	646.314	5.2232	[M-H]-	4.87456	3	0.6695	rp	-	6857794	-	43950	-	32261.4	77820.5	88344	110446	72582.1	38082.5	44868.8	52635.4	28787.3	15605.3	70714.4	91599.2	16729.2	31800.9	15177.3	54976.9	48617.7	51114.2	-	1.54267	0.031034	0.471824	-1.08368	down	-	-	-	-	-	-	-
T3_negative	MW0141794	1-NBD-decanoyl-2-decanoyl-sn-Glycerol	Others	Others	C29H46N4O8	577.338	578.332	4.8125	[M-H]-	23.4015	3	0.6641	rp	-	-	-	62997	-	8558.76	9487.68	13260.6	10845.9	7721.54	27968.5	8428.15	19273.6	24431.3	34421.1	6044.7	65005.8	19861.6	39858.1	11616.1	32881	35220.4	35730.7	-	1.6197	0.0401349	2.29622	1.19926	up	-	-	-	-	-	-	-
T3_negative	MW0143626	5-Hydroxy-1-(4-hydroxyphenyl)-3-decanone	Organic acid and Its derivatives	Organic acid and Its derivatives	C16H24O3	323.186	264.173	5.7787	[M+CH3COO]-	0.429907	3	0.6637	rp	-	9795270	-	-	C17747	742500	851646	839488	2.14594e+06	1.52197e+06	520181	370864	344060	275076	378576	588871	350004	418960	383817	444920	573787	577727	569787	-	1.93851	0.034602	0.309554	-1.69174	down	1.9409	0.0431879	0.358364	-1.4805	down	-	-
T3_negative	MW0145271	Arg-Asn-Gln-Glu	Amino acid and Its metabolites	Small Peptide	C20H35N9O9	604.276	545.256	3.9289	[M+CH3COO]-	18.2589	3	0.6628	rp	-	-	-	220142	-	198.3	165.1	974.93	491.18	683.05	28091.6	17152.9	13051.3	10921.5	17063.8	826.97	914.93	1540.53	430.57	924.9	4438.11	4265.99	4459.5	-	2.1919	0.00475168	34.3399	5.10182	up	-	-	-	-	-	2.33916	0.00519671
T3_negative	MW0151593	Ile-Thr-Gln-Lys	Amino acid and Its metabolites	Small Peptide	C21H40N6O7	523.255	488.296	5.4407	[M+Cl]-	18.2356	3	0.6622	rp	-	-	-	166147	-	31501.5	15622.7	12171.2	4707.44	15701.6	42425.1	18529.3	38230.9	28224	21191.3	28759.1	9226.93	15412.3	4984.39	968.46	21951.2	20907.3	20615	-	-	-	-	-	-	-	-	-	-	-	1.53614	0.0291438
T3_negative	MW0136849	7,8,8,12,13,21,22-heptahydroxy-19-(hydroxymethyl)-2,17,20,23-tetraoxapentacyclo[16.3.1.1,(1)(1).0,.0(1),(1)]tricosa-4,10,12,14-tetraene-3,6,16-trione	Others	Others	C20H18O15	479.043	498.065	1.7617	[M-H2O-H]-	2.942	3	0.6612	rp	-	131833019	HMDB0126631	-	-	2059.4	3279.8	5071.06	2044.83	2271.85	9993.07	891.22	581.96	659.77	23203.3	3736.05	7745.06	6580.42	7750.39	5912.05	4643.48	4834.91	4576.63	-	-	-	-	-	-	1.83435	0.00750789	2.15415	1.10712	up	-	-
T3_negative	MW0107354	Histidinyl-Tryptophan	Amino acid and Its metabolites	Small Peptide	C17H19N5O3	340.141	341.149	6.3265	[M-H]-	2.82462	3	0.6584	rp	-	6539217	HMDB0304782	-	-	19675.8	25902.1	8159.31	23175.4	12914.9	70958.7	10798.5	12397.8	17388.3	30142.9	23830.4	64538.8	35135.6	62379.7	44503.8	25843	25523.7	26595.3	-	-	-	-	-	-	1.7938	0.0190335	2.56478	1.35884	up	-	-
T3_negative	MW0146708	Bialaphos	Amino acid and Its metabolites	Amino acids	C11H22N3O6P	339.138	323.125	6.3265	[M+NH4-2H]-	14.3	3	0.6534	rp	-	5462314	-	-	C06457	196161	233595	121822	213120	126025	540207	104404	103244	146574	242023	225233	510582	366164	523372	337855	202436	205041	206038	ko00440	-	-	-	-	-	1.86432	0.0149322	2.20406	1.14016	up	-	-
T3_negative	MW0134889	6-[2-(8,8-Dimethyl-2-oxopyrano[2,3-]chromen-3-yl)-5-methoxyphenoxy]-3,4,5-trihydroxyoxane-2-carboxylic acid	Organic acid and Its derivatives	Organic acid and Its derivatives	C27H26O11	525.14	526.148	5.3515	[M-H]-	0.286563	3	0.6499	rp	-	131839228	HMDB0135723	-	-	77924.6	42068.9	52432.4	41352.9	14176.4	87798.3	48085.5	133087	162918	91884.3	83855	116675	124765	63773	164580	98159.6	98199.1	98174.3	-	1.48204	0.0379369	2.2977	1.20019	up	1.74022	0.0162143	2.42876	1.28022	up	-	-
T3_negative	MW0147050	4-((2-Carboxy-3-(2-methoxyethoxy)propyl)-1-cyclopentanecarbonylamino)-1-cyclohexanecarboxylic acid	Organic acid and Its derivatives	Organic acid and Its derivatives	C20H33NO7	398.216	399.226	6.5449	[M-H]-	7.53223	3	0.646	rp	-	123697	HMDB0249582	-	-	42092.2	69662.6	90109.7	86068.9	48612.6	27269.9	83153.6	204890	410105	11814.6	14723.9	77684.6	12273.3	27437.8	24572.3	21418.8	20316.6	21225.9	-	-	-	-	-	-	1.54481	0.0484922	0.465588	-1.10287	down	-	-
T3_negative	MW0154035	Myxalamid C	Others	Others	C24H37NO3	386.267	387.277	7.758	[M-H]-	7.92857	3	0.6437	rp	-	11954001	-	-	C12160	3250.66	2683.68	5412.87	3433.84	3870.79	2396.6	2802.82	1236.55	292.31	2815.75	2443.64	3725.77	4923.61	5285.35	6305.18	5799.49	4660.64	5561.18	-	-	-	-	-	-	-	-	-	-	-	1.50459	0.0147524
T3_negative	MW0053453	Ganoderiol I	Alcohol and amines	Alcohols	C31H50O5	501.358	502.366	7.9138	[M-H]-	0.239603	3	0.6436	rp	-	15602271	HMDB0037778	-	-	4475.37	3123.32	6059.79	826.03	4647.05	2551.23	1287.44	1169.65	1261.35	666.4	157.23	476.2	3303.86	2010.53	4691.16	1867.44	1784.29	1864.27	-	1.40666	0.0480707	0.362546	-1.46376	down	-	-	-	-	-	-	-
T3_negative	MW0141643	17-Propylestra-1,3,5(10)-triene-3,17beta-diol diacetate	Aldehyde,Ketones,Esters	Esters	C25H34O4	397.238	398.246	7.8965	[M-H]-	0.299771	3	0.6333	rp	-	11954086	-	-	-	58805.9	65614.6	80538	24855.4	11801	50696.7	32455.4	28374	18700.3	5418.12	326.19	33724.7	6803.87	7207.86	3687.7	28887.3	30119	23821.8	-	-	-	-	-	-	1.51412	0.039333	0.214185	-2.22307	down	-	-
T3_negative	MW0005672	5-Hydroxy, 6-methoxy duloxetine sulfate	Benzene and substituted derivatives	Benzene and substituted derivatives	C19H21NO7S	406.1	407.104	5.4509	[M-H]-	17.0109	3	0.6273	rp	-	131770039	HMDB0061128	-	-	19081.1	20568.4	37332.2	43690.3	46138.8	36516.7	12667.6	22953	12606.4	35357.4	6869.45	3423.51	25153.2	14441.2	14298.1	17148.3	17241.5	15546.6	-	-	-	-	-	-	1.62677	0.0201789	0.38478	-1.3779	down	-	-
T3_negative	MW0006821	Diethyl phthalate	Benzene and substituted derivatives	Benzene and substituted derivatives	C12H14O4	221.085	222.089	7.0982	[M-H]-	8.30924	3	0.6118	rp	-	6781	HMDB0094660	-	C14175	4095.09	4926.95	3218.8	3217.25	5134.97	24721.8	23988	15165.1	14131.5	11725.7	6300.84	474.02	5669.1	4989.69	4560.89	7860.46	8066.67	8070.28	-	2.13378	0.00615836	4.35739	2.12346	up	-	-	-	-	-	1.81516	0.00484151
T3_negative	MW0149977	Glu-Gln-Lys-Arg	Amino acid and Its metabolites	Small Peptide	C22H41N9O8	558.291	559.308	2.5293	[M-H]-	19.9418	3	0.61	rp	-	-	-	132854	-	2664.5	7033.24	6922	3794.65	7586.68	21762.9	20177.2	8728.87	28056.2	15516.6	3639.89	2463.97	10699.3	4429.98	12318	10273.3	9726.6	9833	-	1.9004	0.0123568	3.36565	1.75088	up	-	-	-	-	-	1.76302	0.0161636
T3_negative	MW0003438	3-(3,4-dihydroxyphenyl)-N-(3-oxopropyl)propanamide	Benzene and substituted derivatives	Phenolics	C12H15NO4	236.093	237.1	1.9068	[M-H]-	0.262835	3	0.6043	rp	-	131839455	HMDB0139939	-	-	44.98	38.47	24.71	33.16	44.87	8452.33	2615.35	1869.23	1407.61	6606.93	129.22	482.67	53.41	122.19	84.12	1303.27	1302.38	1320.14	-	2.21831	0.0419339	112.527	6.81413	up	-	-	-	-	-	2.2201	0.0461068
T3_negative	MW0152934	Lys-Gln-Asp-Lys	Amino acid and Its metabolites	Small Peptide	C21H39N7O8	498.26	517.286	3.4432	[M-H2O-H]-	15.1204	3	0.6032	rp	-	-	-	172727	-	94951	95855.7	94686.1	153506	126135	72022.4	41592.3	62836.2	24495.3	70464.1	67800.8	89680.6	74385.5	84277.9	80506.5	75520.8	76079.5	76944	-	1.74319	0.00485818	0.480259	-1.05812	down	-	-	-	-	-	-	-
T3_negative	FDATP01773	Desfesoterodine	Benzene and substituted derivatives	Benzene and substituted derivatives	C22H31NO2	322.209	341.236	6.536	[M-H2O-H]-	19.9552	3	0.5842	rp	-	9819382	HMDB0013973	-	-	63534.5	37927	98840.2	103775	161756	59911	86379.8	63195	21998.6	33187.9	31843.1	23160.3	13507.7	30199.8	20169.2	37071.1	37803.9	35640.1	-	-	-	-	-	-	1.95909	0.0286014	0.255199	-1.9703	down	-	-
T3_negative	MW0105312	5-Hydroxyindoleacetylglycine	Amino acid and Its metabolites	Amino acid derivatives	C12H12N2O4	229.054	248.08	6.0113	[M-H2O-H]-	19.275	3	0.582	rp	-	440806	HMDB0004185	-	C05832	17995.2	30425.7	12553.7	11423.3	17146	13300.1	1033.98	446.29	321.97	13841.2	22643.6	10884.6	12302.5	21029	11057.1	11865.5	11736.3	11725	ko00380	1.48484	0.0310791	0.323232	-1.62936	down	-	-	-	-	-	1.55384	0.0449544
T3_negative	MW0143573	[(3R,6R)-3-hydroxy-2-(hydroxymethyl)-6-[(3R,5S,7R,8R,9S,10S,12S,13R,14S,17R)-3,7,12-trihydroxy-10,13-dimethyl-2,3,4,5,6,7,8,9,11,12,14,15,16,17-tetradecahydro-1H-cyclopenta[a]phenanthren-17-yl]heptyl] hydrogen sulfate	Aldehyde,Ketones,Esters	Esters	C27H48O9S	529.283	548.302	2.6917	[M-H2O-H]-	10.8972	3	0.567	rp	-	15703425	-	-	-	9046.51	2427.97	4410.78	5596.92	5026.58	13435.2	21650	6429.94	27318.9	12672.9	829.08	3520.84	1047.89	8380.57	92.35	4007.98	4230.81	4205.44	-	1.77412	0.0373766	3.07471	1.62045	up	-	-	-	-	-	1.84884	0.017238
T3_negative	MW0002287	2,4-Dinitrophenol	Benzene and substituted derivatives	Phenolics	C6H4N2O5	243.033	184.012	3.4252	[M+CH3COO]-	23.04	3	0.566	rp	-	1493	HMDB0245462	-	C02496	741.68	3070.08	4708.26	7619.83	5003.15	1350.37	726.23	2881.33	449.51	1130.54	2226.6	2059.23	4163.04	4482.91	2311.89	2916.94	3174.4	3234.11	-	-	-	-	-	-	-	-	-	-	-	1.7414	0.033597
T3_negative	MW0143741	6,8a-Seco-6,8a-deoxy-5-oxoavermectin''1a'' aglycone	Aldehyde,Ketones,Esters	Ketones	C34H48O7	613.327	568.34	5.0133	[M+HCOO]-	19.8894	3	0.566	rp	-	5282023	-	-	-	19724.1	26976.6	24004.3	17644.3	19182.1	2148.64	8414.16	13088.2	29787.7	31223.7	11908.4	90328.2	48787.1	91169.5	55564.3	19933.9	21340.7	22817.7	-	-	-	-	-	-	-	-	-	-	-	1.51494	0.0415414
T3_negative	MW0107807	Leucylvaline	Amino acid and Its metabolites	Small Peptide	C11H22N2O3	275.15	230.163	3.767	[M+HCOO]-	23.7346	3	0.5502	rp	-	352038	HMDB0028942	-	-	557171	534871	371215	539633	92987.1	385754	310047	341041	33525.9	315302	350738	34021.2	54346	1585.87	42574.4	265940	265805	264336	-	-	-	-	-	-	1.53508	0.0201784	0.230579	-2.11667	down	-	-
T3_negative	MW0010770	(+)-Cloprostenol methyl amide	Hormones and hormone related compounds	Hormones and hormone related compounds	C23H32ClNO5	436.179	437.197	2.5756	[M-H]-	24.3319	3	0.5388	rp	-	91746222	-	64704	-	1154.08	711.89	1975.86	2139.41	871.74	47592.9	14318.1	5754.53	13905.1	43521.5	864.07	773.36	939.76	666.86	1987.41	8926.87	8828.57	8793.34	-	-	-	-	-	-	-	-	-	-	-	2.22414	0.048546
T3_negative	MW0049024	Coroloside	Heterocyclic compounds	Heterocyclic compounds	C35H54O12	665.353	666.361	4.3884	[M-H]-	1.99126	3	0.5294	rp	-	4873003	HMDB0033703	-	-	97442.7	92214.8	73517.8	107548	326815	155403	40356.3	75925.9	106848	42448.8	124004	235163	118524	267460	215171	132651	131554	131586	-	-	-	-	-	-	-	-	-	-	-	1.8153	0.0217056
[truncated: 3 more columns]
